# Supplementary material for: Competition between protein-RNA clustering and phase separation drives re-entrant phase behavior of hnRNPA1
Source: Nat Commun. 2026 Apr 28;17:5825. doi: 10.1038/s41467-026-71939-2 (PMC13332015; doi:10.1038/s41467-026-71939-2)
Supplement: Supplementary file 4 — Source Data [file 41467_2026_71939_MOESM4_ESM.xlsx]

## Sheet: Figure1
												Figure 1G
Figure 1B							Figure 1E					Monomeric hnRNPA1		10 uM hnRNPA1 10 uM RNA
												Radius [nm]	Relative frequency [%]	Radius [nm]	Relative frequency [%]
							Turbidity					0.53367	0	0.53367	0
RNA conc [uM]	Normalized turbidity	SEM										0.613591		0.613591	0
0	0.178168	0.00574737					RNA conc [uM]	Normalized turbidity	SEM			0.70548	0	0.70548	0
0.5	0.521109	0.0865698					0	0.107843	0.0182108			0.811131	0
1	0.69184	0.0813295					0.25	0.255289	0.0321029			0.932603	0	0.932603	0
1.5	0.809534	0.0805477					0.5	0.561275	0.0339066			1.07227	0	1.07227	0
2.5	1	0.0085154					0.75	0.909572	0.027475			1.23285	0	1.23285	0
3.5	0.859105	0.0213202					1	1	0.0328947			1.41747	0	1.41747	0
4	0.397963	0.0241516					1.5	0.115841	0.0151193			1.62975	0	1.62975	0
5	0.114271	0.0156785					2	0.0906863	0.0227122			1.87382	0	1.87382	0
6	0.0833369	4.22601e-05					2.5	0.0335397	0.00329137			2.15443	1.09031	2.15443	0
7	0.0813929	0.00405697					5	0.0332817	0.0033065			2.47708	2.67331	2.47708	0
8	0.0996492	0.00874783										2.84804	3.45321	2.84804	0
10	0.087098	0.00183831										3.27455	2.76671	3.27455	0
							FCS Diffusivity					3.76494	1.15675	3.76494	0
Figure 1C												4.32876	0	4.32876	0
							RNA [uM]	Diffusivity [um2/s]	Std dev			4.97702	0	4.97702	0
RNA conc [uM]	Dil phase intensity 488, Kcnts/s	SD	Dil phase intensity 647, Kcnts/s	SD			0	79.3333	2.95353			5.72237	0	5.72237	1.65476
0			108.75	1.76777			0.25	82.8	1.27671				0	6.57933	5.95672
1	7.66667	0.288675	70.5	35.5211			1	69.6667	4.0129			7.56463	0	7.56463	11.1116
2.5	7.16667	0.288675	42.6667	8.60717			1.5	53.2	0.519615			8.69749	0	8.69749	14.7259
3.5	10.8333	0.288675	44.3333	3.05505			2	40.3667	5.01431			10	0	10	15.2001
4	11.8333	0.288675	46.1667	2.84312			2.5	33.6333	3.80307			11.4976	0	11.4976	12.3769
5	101.667	1.04083	132.333	69.149			5	39.9	3.60971			13.2194	0	13.2194	7.52723
7	122.333	2.02073	218.667	44.9704								15.1991	0	15.1991	2.77757
8	157.833	2.02073	292.333	47.9305								17.4753	0	17.4753	0.101342
10	181.5	1.5	343	26.8887								20.0923	0	20.0923	0
												23.1013	0	23.1013	0
												26.5609	0	26.5609	0
												30.5386	0	30.5386	0
Figure 1D												35.1119	0	35.1119	0
							Figure 1F					40.3702	0	40.3702	0
RNA conc [uM]	Diffusivity 647, um2/s	SD	Diffusivity 488, um2/s	SD								46.4159	0	46.4159	0
0	82	3.60555					Total conc [uM]	Diffusivity [um2/s]	Standard deviation			53.367	0	53.367	0
1	81.25	1.06066	129	8.7178			0.2	87.6833	4.23271			61.3591	0	61.3591	0
2.5	71	3.40441	131.1	6.94622			0.5	68.7333	3.1628			70.548	0	70.548	0
3.5	57.7333	6.56227	94.1667	18.0722			1	50.6	1.82483			81.1131	0	81.1131	0
4	60.6	4.67761	85	7.6			2	39.6	9.10604			93.2603	0	93.2603	0
4.5	24.9	0.964365	20.4467	0.920072			3	47.6333	4.74271			107.227	0	107.227	0
5.5	31.7333	1.13725	22.7333	0.702377			4	27.8	4.92747			123.285	0	123.285	0
7.5	29.4	1.21655	21.8967	1.11267			5	32.2667	2.28546			141.747	0	141.747	0
8	30.2	0.360555	25.2	0.7			10	31.9	1.13578			162.975	0	162.975	0
10	30.5	0.71	18	1.15								187.382	0	187.382	0
												215.443	0	215.443	0
												247.708	0	247.708	0
												284.804	0	284.804	0
												327.455	0	327.455	0
												376.494	0	376.494	0
												432.876	0	432.876	0
												497.702	0	497.702	0.0606947
												572.237	0	572.237	0.143421
												657.933	0	657.933	0.14947
												756.463	0	756.463	0.0711152
												869.749	0	869.749	0
												1000	0	1000	0
												1149.76	0	1149.76	0
												1321.94	0	1321.94	0
												1519.91	0	1519.91	0
												1747.53	0	1747.53	0
												2009.23	0	2009.23	0
												2310.13	0	2310.13	0
												2656.09	0	2656.09	0
												3053.86	0	3053.86	0
												3511.19	0	3511.19	0
												4037.02	0	4037.02	0.0841333
												4641.59	0	4641.59	0.810387
												5336.7	0	5336.7	1.73642
												6135.91	0	6135.91	2.14329
												7054.8	0	7054.8	1.67169
												8111.31	0	8111.31	0.670063
												9326.03	0	9326.03	0

## Sheet: Figure 2
Figure 2C
RNA conc [uM]	Norm	SEM		pU20 conc [uM]	Norm	SEM
0	0.17	0.025		0	0.129	0.04
0.5	0.354	0.055		0.5	0.237	0.075
1	0.538	0.065		1	0.376	0.055
1.5	0.66	0.045		1.5	0.557	0.08
2.5	1	0.005		2.5	0.755	0.05
3.5	0.917	0.075		3.5	0.963	0.04
4	0.356	0.05		4	1	0.065
5	0.148	0.015		5	0.718	0.01
6	0.085	0.04		6	0.159	0.015
7	0.075	0.025		7	0.148	0.025
8	0.084	0.01		8	0.245	0.05
10	0.092	0.01		10	0.121	0.025
Figure 2D
RNA conc [uM]	Diffusivity [um2/s]	SD		U-20 conc [uM]	Diffusivity [um2/s]	SD
0	83.2667	0.960902		0	83.2667	0.960902
0.5	83.76	1.52145		0.5	83.1	1.31149
1.25	83.9167	2.85058		1.25	84.7	1.50997
2.5	75.02	2.46439		2.5	79.9667	2.2745
5	23.5	0.87178		5	45.9333	2.40069
7.5	27.5667	0.650641		7.5	44.7667	1.1547
10	29.2	0.818535		10	35.7	0.87178
15	29.9333	1.00167		15	30.8667	1.64418
Figure 2E
RNA conc [uM]	Intensity, kHz	SD		U-20 conc [uM]	Intensity, kHz	SD
0	139.167	1.04083		0	135	2
0.5	108.3	1.253		0.5	97.8333	1.25831
1.25	75.2667	1.66233		1.25	71.5	1.32288
2.5	50.1667	1.04083		2.5	53.1667	2.75379
5	65.6667	1.25831		5	47.6667	2.02073
7.5	362	2.64575		7.5	50.3333	2.02073
10	460.333	2.51661		10	111.833	1.25831
15	520.333	4.50925		15	300	2

## Sheet: Figure3
Figure 3B
RNA conc [uM]	A1-LCD diffusivity [um2/s]			Average	SEM
0	123.5	118	121.7	121.067	1.61898
15	126.8	115	120.3	120.7	3.41223
25	120.4	117.1	119.4	118.967	0.976957
40	118.6	109.4	117.2	115.067	2.86201
cluster reference	30.4	31.3	29.9	30.5	0.409607
Figure 3D
Sample	UP1 diffusivity [um2/s]			Average	SEM
UP1 monomer 500 mM NaCl	95.2	96.3	92.1	94.5333	1.25742
10 uM UP1	93.1	95.7	94.4	94.4	0.750555
10 uM UP1 10 uM RNA	93.2	87.4	95.3	91.9667	2.36244
10 uM UP1 10 uM U-20	92.4	101.1	96.8	96.7667	2.51153
cluster reference	30.4	31.3	29.9	30.5	0.409607

## Sheet: Figure4
Figure 4A
	Diffusivity [um2/s]			Average	SEM
monomeric hnRNPA1	78.03	80	82.7	80.2433	1.35359
monomeric RNA	145.5	139.7	156.8	147.333	5.02073
cluster hnRNPA1	30.7	31.6	32.4	31.5667	0.491031
cluster RNA	24.4	24.2	27.6	25.4	1.10151
after RNAse
hnRNPA1	76	73.3	86.5	78.6	4.02616
RNA	250.8	278.5	315.6	281.633	18.7716
Figure 4B
10 uM hnRNPA1 10 uM RNA	Diffusivity [um2/s]			average	SEM
hnRNPA1 clusters	30.724	31.559	32.437	31.5733	0.494552
RNA clusters	24.449	24.184	27.598	25.4103	1.09651
after adding 250 mM NaCl
hnRNPA1	78.03	80.9	80.4	79.7767	0.88518
RNA	159.9	161.1	151.6	157.533	2.98682
Figure 4G
	Diffusivity of hnRNPA1-647 [um2/s]			Mean	SEM
10 uM hn 10 uM RNA	29.85	33.5	32.8	32.05	1.11841
10x dil	42.7	38	45.02	41.9067	2.06496
100x dil	80.8	90.1	85.4	85.4333	2.68473
Figure 4I
	Aggregation half-times [h]					Mean	SEM
10 uM hnRNPA1	10.25	14.5	14	15.25	15.25	13.85	0.930726
hnRNPA1 + 2.5 uM U20	5.5	3.75	3.75	4.25	4.75	4.4	0.331662
hnRNPA1 + 20 uM U20	6.25	8.25	6.25	6.25	9.25	7.25	0.632456
hnRNPA1 + 2.5 uM RNA	7.25	7.25	8.25	7.25	5.5	7.1	0.44441
hnRNPA1 + 20 uM RNA	36.75	29.75	30.25	29.75	25.75	30.45	1.772

## Sheet: Figure 4E
T1 P1 R1 Lifetime Decay HyD 4		T1 P1 R1 IRF HyD 4		T1 P1 R1 Fit HyD 4		T1 P1 R1 Residuals HyD 4
Time [ns]	Lifetime Decay HyD 4 [Counts]	Time [ns]	IRF HyD 4 [Counts]	Time [ns]	Fit HyD 4 [Counts]	Time [ns]	Residuals HyD 4 [Counts]
0.0484848	5900	0.290909	0	0.436364	60.5077	0.436364	1.56845
0.145455	96	0.387879	9.62912e-05	0.533333	61.5386	0.533333	2.16238
0.242424	70	0.484848	0.131573	0.630303	61.4579	0.630303	3.85421
0.339394	85	0.581818	2.08947	0.727273	61.3764	0.727273	2.08218
0.436364	74	0.678788	0.0978366	0.824242	61.2961	0.824242	2.4772
0.533333	81	0.775758	0.0796002	0.921212	61.2175	0.921212	2.00069
0.630303	100	0.872727	0.0693788	1.01818	204.928	1.01818	-0.205987
0.727273	80	0.969697	0.0636149	1.11515	5497.63	1.11515	-2.88269
0.824242	84	1.06667	268.88	1.21212	59835.1	1.21212	-1.46017
0.921212	79	1.16364	9906.99	1.30909	205847	1.30909	0.958929
1.01818	202	1.26061	102029	1.40606	272742	1.40606	0.867117
1.11515	5288	1.35758	277778	1.50303	278700	1.50303	-0.37453
1.21212	59479	1.45455	141056	1.6	271294	1.6	0.160712
1.30909	206283	1.55152	30410.4	1.69697	263056	1.69697	0.790512
1.40606	273195	1.64848	3696.87	1.79394	255677	1.79394	-3.05036
1.50303	278502	1.74545	0	1.89091	248900	1.89091	-0.624565
1.6	271378	1.84242	0	1.98788	242562	1.98788	-0.382404
1.69697	263462	1.93939	0	2.08485	236555	2.08485	1.65158
1.79394	254139	2.03636	0	2.18182	230810	2.18182	1.86594
1.89091	248589	2.13333	0	2.27879	225280	2.27879	2.01091
1.98788	242374	2.2303	0	2.37576	219934	2.37576	0.34601
2.08485	237360	2.32727	0	2.47273	214751	2.47273	2.41225
2.18182	231708			2.5697	209717	2.5697	-0.232499
2.27879	226236			2.66667	204822	2.66667	0.647577
2.37576	220096			2.76364	200056	2.76364	-0.36017
2.47273	215872			2.86061	195414	2.86061	0.449647
2.5697	209611			2.95758	190891	2.95758	-2.13813
2.66667	205115			3.05455	186482	3.05455	-0.307982
2.76364	199895			3.15152	182183	3.15152	-0.183909
2.86061	195613			3.24848	177992	3.24848	-0.258467
2.95758	189959			3.34545	173904	3.34545	-1.65631
3.05455	186349			3.44242	169917	3.44242	-0.591051
3.15152	182105			3.53939	166029	3.53939	0.356848
3.24848	177883			3.63636	162235	3.63636	-0.404471
3.34545	173215			3.73333	158534	3.73333	-1.60497
3.44242	169674			3.8303	154923	3.8303	1.37772
3.53939	166174			3.92727	151399	3.92727	-2.30566
3.63636	162072			4.02424	147962	4.02424	-0.578912
3.73333	157896			4.12121	144607	4.12121	-0.506839
3.8303	155466			4.21818	141333	4.21818	0.503581
3.92727	150505			4.31515	138137	4.31515	-0.0355798
4.02424	147739			4.41212	135019	4.41212	-0.186574
4.12121	144414			4.50909	131974	4.50909	-0.734311
4.21818	141522			4.60606	129003	4.60606	-0.150756
4.31515	138124			4.70303	126103	4.70303	0.0800424
4.41212	134950			4.8	123271	4.8	0.597704
4.50909	131708			4.89697	120507	4.89697	-0.658961
4.60606	128949			4.99394	117808	4.99394	-1.35027
4.70303	126131			5.09091	115172	5.09091	-0.307492
4.8	123481			5.18788	112599	5.18788	-1.6736
4.89697	120278			5.28485	110087	5.28485	0.139777
4.99394	117345			5.38182	107633	5.38182	1.08629
5.09091	115068			5.47879	105237	5.47879	0.7761
5.18788	112039			5.57576	102897	5.57576	0.0783308
5.28485	110133			5.67273	100611	5.67273	-1.17316
5.38182	107990			5.7697	98379.2	5.7697	-0.792431
5.47879	105489			5.86667	96198.9	5.86667	-0.97182
5.57576	102922			5.96364	94069.3	5.96364	-0.431548
5.67273	100240			6.06061	91988.9	6.06061	0.974616
5.7697	98131			6.15758	89956.7	6.15758	1.65018
5.86667	95898			6.25455	87971.4	6.25455	-0.940104
5.96364	93937			6.35152	86031.8	6.35152	2.0966
6.06061	92285			6.44848	84136.9	6.44848	-0.441321
6.15758	90453			6.54545	82285.5	6.54545	-2.02387
6.25455	87693			6.64242	80476.6	6.64242	-2.00424
6.35152	86649			6.73939	78709	6.73939	2.73821
6.44848	84009			6.83636	76981.9	6.83636	0.454106
6.54545	81707			6.93333	75294.2	6.93333	0.155978
6.64242	79910			7.0303	73644.9	7.0303	-0.486588
6.73939	79481			7.12727	72033.2	7.12727	2.04815
6.83636	77108			7.22424	70458.1	7.22424	0.631874
6.93333	75337			7.32121	68918.7	7.32121	-0.0864314
7.0303	73513			7.41818	67414.2	7.41818	0.172618
7.12727	72585			7.51515	65943.7	7.51515	-0.595236
7.22424	70626			7.61212	64506.4	7.61212	0.297481
7.32121	68896			7.70909	63101.5	7.70909	1.16154
7.41818	67459			7.80606	61728.3	7.80606	-1.1592
7.51515	65791			7.90303	60386	7.90303	-0.774469
7.61212	64582			8	59073.9	8	0.329534
7.70909	63394			8.09697	57791.1	8.09697	2.29301
7.80606	61441			8.19394	56537.2	8.19394	-0.695593
7.90303	60196			8.29091	55311.2	8.29091	1.46137
8	59154			8.38788	54112.7	8.38788	0.439217
8.09697	58345			8.48485	52941	8.48485	1.61982
8.19394	56372			8.58182	51795.4	8.58182	1.49621
8.29091	55656			8.67879	50675.3	8.67879	0.211966
8.38788	54215			8.77576	49580.1	8.77576	0.891563
8.48485	53315			8.87273	48509.2	8.87273	2.54491
8.58182	52137			8.9697	47462.2	8.9697	0.288194
8.67879	50723			9.06667	46438.3	9.06667	0.100561
8.77576	49779			9.16364	45437.2	9.16364	0.650364
8.87273	49073			9.26061	44458.1	9.26061	3.67591
8.9697	47525			9.35758	43500.8	9.35758	0.890972
9.06667	46460			9.45455	42564.5	9.45455	-0.148115
9.16364	45576			9.55152	41649	9.55152	-0.967474
9.26061	45240			9.64848	40753.6	9.64848	-3.02736
9.35758	43687			9.74545	39877.9	9.74545	-0.445728
9.45455	42534			9.84242	39021.5	9.84242	-0.179796
9.55152	41452			9.93939	38183.9	9.93939	-0.784114
9.64848	40147			10.0364	37364.7	10.0364	1.89078
9.74545	39789			10.1333	36563.5	10.1333	-0.280005
9.84242	38986			10.2303	35779.8	10.2303	-0.724848
9.93939	38031			10.3273	35013.4	10.3273	-1.03082
10.0364	37732			10.4242	34263.6	10.4242	-0.918725
10.1333	36510			10.5212	33530.3	10.5212	1.41813
10.2303	35643			10.6182	32813	10.6182	1.15553
10.3273	34821			10.7152	32111.4	10.7152	-0.897203
10.4242	34094			10.8121	31425	10.8121	-0.118723
10.5212	33791			10.9091	30753.7	10.9091	0.0532205
10.6182	33023			11.0061	30096.9	11.0061	-0.247552
10.7152	31951			11.103	29454.5	11.103	0.119633
10.8121	31404			11.2	28826	11.2	-2.29473
10.9091	30763			11.297	28211.2	11.297	-0.382422
11.0061	30054			11.3939	27609.7	11.3939	0.392571
11.103	29475			11.4909	27021.3	11.4909	0.362893
11.2	28439			11.5879	26445.6	11.5879	-0.0653986
11.297	28147			11.6848	25882.5	11.6848	1.2602
11.3939	27675			11.7818	25331.5	11.7818	0.0408741
11.4909	27081			11.8788	24792.5	11.8788	0.833248
11.5879	26435			11.9758	24265.1	11.9758	-0.0068949
11.6848	26086			12.0727	23749.1	12.0727	0.161495
11.7818	25338			12.1697	23244.3	12.1697	-0.593274
11.8788	24924			12.2667	22750.4	12.2667	-0.360794
11.9758	24264			12.3636	22267.1	12.3636	0.567903
12.0727	23774			12.4606	21794.3	12.4606	-0.973624
12.1697	23154			12.5576	21331.6	12.5576	0.173645
12.2667	22696			12.6545	20879	12.6545	1.0072
12.3636	22352			12.7515	20436	12.7515	1.08685
12.4606	21651			12.8485	20002.7	12.8485	1.87081
12.5576	21357			12.9455	19578.6	12.9455	0.943066
12.6545	21025			13.0424	19163.7	13.0424	1.04594
12.7515	20592			13.1394	18757.6	13.1394	-0.700117
12.8485	20269			13.2364	18360.3	13.2364	0.100714
12.9455	19711			13.3333	17971.6	13.3333	-1.02275
13.0424	19309			13.4303	17591.2	13.4303	-0.462006
13.1394	18662			13.5273	17218.9	13.5273	-0.778984
13.2364	18374			13.6242	16854.6	13.6242	0.0181319
13.3333	17835			13.7212	16498.2	13.7212	0.65863
13.4303	17530			13.8182	16149.4	13.8182	0.562471
13.5273	17117			13.9152	15808	13.9152	0.230344
13.6242	16857			14.0121	15474	14.0121	-1.37395
13.7212	16583			14.1091	15147.1	14.1091	-0.570728
13.8182	16221			14.2061	14827.2	14.2061	0.252839
13.9152	15837			14.303	14514.1	14.303	-0.00102866
14.0121	15304			14.4	14207.8	14.4	0.637908
14.1091	15077			14.497	13907.9	14.497	-1.73355
14.2061	14858			14.5939	13614.5	14.5939	-1.62709
14.303	14514			14.6909	13327.4	14.6909	0.385808
14.4	14284			14.7879	13046.4	14.7879	-0.424272
14.497	13705			14.8848	12771.4	14.8848	-1.66115
14.5939	13426			14.9818	12502.2	14.9818	-1.00801
14.6909	13372			15.0788	12238.8	15.0788	-0.841955
14.7879	12998			15.1758	11981	15.1758	-0.94504
14.8848	12585			15.2727	11728.7	15.2727	-1.3631
14.9818	12390			15.3697	11481.8	15.3697	-2.47131
15.0788	12146			15.4667	11240.1	15.4667	0.825797
15.1758	11878			15.5636	11003.6	15.5636	-0.771097
15.2727	11582			15.6606	10772.1	15.6606	0.374058
15.3697	11220			15.7576	10545.6	15.7576	-0.0832991
15.4667	11328			15.8545	10323.8	15.8545	1.04947
15.5636	10923			15.9515	10106.8	15.9515	-1.28938
15.6606	10811			16.0485	9894.39	16.0485	0.0362702
15.7576	10537			16.1455	9686.5	16.1455	-1.21149
15.8545	10431			16.2424	9483.03	16.2424	-2.10763
15.9515	9978			16.3394	9283.89	16.3394	0.260279
16.0485	9898			16.4364	9088.97	16.4364	0.669247
16.1455	9568			16.5333	8898.2	16.5333	-0.608306
16.2424	9280			16.6303	8711.47	16.6303	-0.0908201
16.3394	9309			16.7273	8528.71	16.7273	-1.15184
16.4364	9153			16.8242	8349.83	16.8242	0.677832
16.5333	8841			16.9212	8174.75	16.9212	0.0580904
16.6303	8703			17.0182	8003.38	17.0182	-0.0936704
16.7273	8423			17.1152	7835.64	17.1152	1.7158
16.8242	8412			17.2121	7671.46	17.2121	-1.40947
16.9212	8180			17.3091	7510.76	17.3091	-0.820402
17.0182	7995			17.4061	7353.47	17.4061	-1.53519
17.1152	7989			17.503	7199.52	17.503	-0.218505
17.2121	7549			17.6	7048.82	17.6	-0.763634
17.3091	7440			17.697	6901.32	17.697	-0.232886
17.4061	7223			17.7939	6756.94	17.7939	1.32812
17.503	7181			17.8909	6615.62	17.8909	-0.910241
17.6	6985			17.9879	6477.3	17.9879	1.29058
17.697	6882			18.0848	6341.9	18.0848	1.69101
17.7939	6867			18.1818	6209.36	18.1818	-0.718562
17.8909	6542			18.2788	6079.64	18.2788	0.630525
17.9879	6582			18.3758	5952.66	18.3758	-0.88192
18.0848	6478			18.4727	5828.36	18.4727	-0.768294
18.1818	6153			18.5697	5706.69	18.5697	-1.26405
18.2788	6129			18.6667	5587.6	18.6667	0.551781
18.3758	5885			18.7636	5471.03	18.7636	-1.87621
18.4727	5770			18.8606	5356.92	18.8606	-0.478658
18.5697	5612			18.9576	5245.22	18.9576	-0.252053
18.6667	5629			19.0545	5135.89	19.0545	-0.208045
18.7636	5334			19.1515	5028.86	19.1515	-0.777919
18.8606	5322			19.2485	4924.1	19.2485	-0.688858
18.9576	5227			19.3455	4821.55	19.3455	-0.731891
19.0545	5121			19.4424	4721.17	19.4424	0.807747
19.1515	4974			19.5394	4622.91	19.5394	2.18671
19.2485	4876			19.6364	4526.73	19.6364	-0.0256528
19.4424	4777			19.8303	4340.41	19.8303	0.281624
19.5394	4774			19.9273	4250.19	19.9273	-0.0642593
19.6364	4525			20.0242	4161.87	20.0242	-1.07653
19.7333	4440			20.1212	4075.42	20.1212	-0.147777
19.8303	4359			20.2182	3990.8	20.2182	-0.12356
19.9273	4246			20.3152	3907.96	20.3152	-0.658665
20.0242	4093			20.4121	3826.87	20.4121	-1.23877
20.1212	4066			20.5091	3747.49	20.5091	0.301633
20.2182	3983			20.6061	3669.79	20.6061	-1.29786
20.3152	3867			20.703	3593.72	20.703	-0.970673
20.4121	3751			20.8	3519.26	20.8	0.666134
20.5091	3766			20.897	3446.37	20.897	0.536319
20.6061	3592			20.9939	3375.02	20.9939	0.650129
20.703	3536			21.0909	3305.17	21.0909	0.482022
20.8	3559			21.1879	3236.8	21.1879	0.927538
20.897	3478			21.2848	3169.87	21.2848	-0.228977
20.9939	3413			21.3818	3104.34	21.3818	1.06055
21.0909	3333			21.4788	3040.21	21.4788	-0.112655
21.1879	3290			21.5758	2977.42	21.5758	0.684442
21.2848	3157			21.6727	2915.95	21.6727	0.14879
21.3818	3164			21.7697	2855.79	21.7697	0.599435
21.4788	3034			21.8667	2796.89	21.8667	-0.549048
21.5758	3015			21.9636	2739.23	21.9636	-0.503545
21.6727	2924			22.0606	2682.78	22.0606	-0.189252
21.7697	2888			22.1576	2627.53	22.1576	0.898642
21.8667	2768			22.2545	2573.44	22.2545	-1.85588
21.9636	2713			22.3515	2520.49	22.3515	-0.129457
22.0606	2673			22.4485	2468.66	22.4485	-1.52583
22.1576	2674			22.5455	2417.91	22.5455	-0.673967
22.2545	2481			22.6424	2368.24	22.6424	-0.500688
22.3515	2514			22.7394	2319.61	22.7394	0.0287762
22.4485	2394			22.8364	2272.01	22.8364	0.500644
22.5455	2385			22.9333	2225.41	22.9333	0.434448
22.6424	2344			23.0303	2179.79	23.0303	-0.1457
22.7394	2321			23.1273	2135.13	23.1273	0.299114
22.8364	2296			23.2242	2091.42	23.2242	0.121934
22.9333	2246			23.3212	2048.62	23.3212	-0.390961
23.0303	2173			23.4182	2006.72	23.4182	0.582774
23.1273	2149			23.5152	1965.71	23.5152	1.18599
23.2242	2097			23.6121	1925.56	23.6121	1.83975
23.3212	2031			23.7091	1886.25	23.7091	1.6879
23.4182	2033			23.8061	1847.78	23.8061	-1.12612
23.5152	2019			23.903	1810.11	23.903	-1.19444
23.6121	2008			24	1773.24	24	1.02671
23.7091	1961			24.097	1737.14	24.097	0.378878
23.8061	1800			24.1939	1701.8	24.1939	-0.852294
23.903	1760			24.2909	1667.2	24.2909	0.3365
24	1817			24.3879	1633.34	24.3879	-1.65
24.097	1753			24.4848	1600.18	24.4848	0.145156
24.1939	1667			24.5818	1567.73	24.5818	-1.17209
24.2909	1681			24.6788	1535.95	24.6788	-1.69354
24.3879	1568			24.7758	1504.85	24.7758	-1.14719
24.4848	1606			24.8727	1474.4	24.8727	0.0676835
24.5818	1522			24.9697	1444.59	24.9697	1.50665
24.6788	1471			25.0667	1415.41	25.0667	4.14078
24.7758	1461			25.1636	1386.84	25.1636	0.271852
24.8727	1477			25.2606	1358.87	25.2606	-1.0141
24.9697	1503			25.3576	1331.49	25.3576	-1.35384
25.0667	1580			25.4545	1304.69	25.4545	-0.157888
25.1636	1397			25.5515	1278.45	25.5515	-0.12472
25.2606	1322			25.6485	1252.76	25.6485	0.733584
25.3576	1283			25.7455	1227.62	25.7455	-0.0462144
25.4545	1299			25.8424	1203	25.8424	0.429785
25.5515	1274			25.9394	1178.9	25.9394	-0.113797
25.6485	1279			26.0364	1155.31	26.0364	0.342261
25.7455	1226			26.1333	1132.21	26.1333	0.0234335
25.8424	1218			26.2303	1109.6	26.2303	0.90036
25.9394	1175			26.3273	1087.47	26.3273	0.0465137
26.0364	1167			26.4242	1065.8	26.4242	0.583033
26.1333	1133			26.5212	1044.58	26.5212	0.197993
26.2303	1140			26.6182	1023.81	26.6182	-1.07466
26.3273	1089			26.7152	1003.48	26.7152	0.330299
26.4242	1085			26.8121	983.579	26.8121	0.581955
26.5212	1051			26.9091	964.094	26.9091	-1.55516
26.6182	990			27.0061	945.018	27.0061	0.226282
26.7152	1014			27.103	926.344	27.103	-1.38976
26.8121	1002			27.2	908.062	27.2	1.04169
26.9091	917			27.297	890.165	27.297	0.72302
27.0061	952			27.3939	872.644	27.3939	-0.0218237
27.103	885			27.4909	855.492	27.4909	0.692901
27.2	940			27.5879	838.7	27.5879	1.26024
27.297	912			27.6848	822.261	27.6848	1.38676
27.3939	872			27.7818	806.168	27.7818	1.53681
27.4909	876			27.8788	790.414	27.8788	1.13589
27.5879	876			27.9758	774.99	27.9758	-0.32482
27.6848	863			28.0727	759.891	28.0727	0.649252
27.7818	851			28.1697	745.109	28.1697	1.17921
27.8788	823			28.2667	730.638	28.2667	0.344167
27.9758	766			28.3636	716.471	28.3636	-0.0924646
28.0727	778			28.4606	702.602	28.4606	-0.364736
28.1697	778			28.5576	689.024	28.5576	-0.813446
28.2667	740			28.6545	675.732	28.6545	1.02843
28.3636	714			28.7515	662.719	28.7515	1.95519
28.4606	693			28.8485	649.98	28.8485	-1.04003
28.5576	668			28.9455	637.509	28.9455	1.70366
28.6545	703			29.0424	625.299	29.0424	1.23676
28.7515	715			29.1394	613.347	29.1394	-0.627575
28.8485	624			29.2364	601.645	29.2364	0.0551656
28.9455	682			29.3333	590.19	29.3333	-0.214576
29.0424	657			29.4303	578.975	29.4303	2.44983
29.1394	598			29.5273	567.996	29.5273	-0.252938
29.2364	603			29.6242	557.248	29.6242	-1.13907
29.3333	585			29.7212	546.726	29.7212	0.768802
29.4303	641			29.8182	536.425	29.8182	-0.854295
29.5273	562			29.9152	526.34	29.9152	0.967105
29.6242	531			30.0121	516.467	30.0121	-1.19567
29.7212	565			30.1091	506.802	30.1091	1.26116
29.8182	517			30.2061	497.34	30.2061	-0.0601695
29.9152	549			30.303	488.077	30.303	0.355761
30.0121	490			30.4	479.008	30.4	0.762951
30.1091	536			30.497	470.13	30.497	-0.519519
30.2061	496			30.5939	461.439	30.5939	-0.973283
30.303	496			30.6909	452.93	30.6909	0.92281
30.4	496			30.7879	444.6	30.7879	-0.267287
30.497	459			30.8848	436.445	30.8848	1.18891
30.5939	441			30.9818	428.462	30.9818	0.597052
30.6909	473			31.0788	420.646	31.0788	0.546261
30.7879	439			31.1758	412.995	31.1758	0.961394
30.8848	462			31.2727	405.504	31.2727	-0.888631
30.9818	441			31.3697	398.171	31.3697	-1.30329
31.0788	432			31.4667	390.992	31.4667	-1.46917
31.1758	433			31.5636	383.963	31.5636	-0.567652
31.2727	388			31.6606	377.083	31.6606	0.999629
31.3697	373			31.7576	370.346	31.7576	-0.332646
31.4667	363			31.8545	363.752	31.8545	-0.464506
31.5636	373			31.9515	357.296	31.9515	-0.552719
31.6606	397			32.0485	350.976	32.0485	0.527594
31.7576	364			32.1455	344.788	32.1455	-2.21738
31.8545	355			32.2424	338.731	32.2424	-0.989635
31.9515	347			32.3394	332.801	32.3394	0.867136
32.0485	361			32.4364	326.995	32.4364	-0.96525
32.1455	306			32.5333	321.311	32.5333	1.43066
32.2424	321			32.6303	315.747	32.6303	1.57492
32.3394	349			32.7273	310.3	32.7273	-0.188337
32.4364	310			32.8242	304.967	32.8242	0.565289
32.5333	348			32.9212	299.746	32.9212	1.71786
32.6303	345			33.0182	294.635	33.0182	0.537103
32.7273	307			33.1152	289.632	33.1152	1.53716
32.8242	315			33.2121	284.733	33.2121	0.768533
32.9212	331			33.3091	279.937	33.3091	0.475091
33.0182	304			33.4061	275.243	33.4061	1.81249
33.1152	317			33.503	270.646	33.503	0.965326
33.2121	298			33.6	266.147	33.6	1.28772
33.3091	288			33.697	261.742	33.697	0.261102
33.4061	307			33.7939	257.429	33.7939	0.705497
33.503	287			33.8909	253.207	33.8909	-1.39231
33.6	288			33.9879	249.074	33.9879	0.858728
33.697	266			34.0848	245.027	34.0848	0.868218
33.7939	269			34.1818	241.066	34.1818	-0.865314
33.8909	232			34.2788	237.188	34.2788	-0.950084
33.9879	263			34.3758	233.391	34.3758	-0.902827
34.0848	259			34.4727	229.674	34.4727	-0.244401
34.1818	228			34.5697	226.035	34.5697	-0.475403
34.2788	223			34.6667	222.473	34.6667	0.496321
34.3758	220			34.7636	218.985	34.7636	1.10756
34.4727	226			34.8606	215.571	34.8606	-0.314687
34.5697	219			34.9576	212.229	34.9576	1.29806
34.6667	230			35.0545	208.956	35.0545	0.940441
34.7636	236			35.1515	205.753	35.1515	-1.06746
34.8606	211			35.2485	202.616	35.2485	-0.472598
34.9576	232			35.3455	199.546	35.3455	0.311843
35.0545	223			35.4424	196.54	35.4424	-0.548463
35.1515	191			35.5394	193.597	35.5394	0.998642
35.2485	196			35.6364	190.716	35.6364	1.46176
35.3455	204			35.7333	187.896	35.7333	-0.58854
35.4424	189			35.8303	185.135	35.8303	0.352948
35.5394	208			35.9273	182.432	35.9273	-0.032009
35.6364	212			36.0242	179.785	36.0242	0.951202
35.7333	180			36.1212	177.195	36.1212	-0.70939
35.8303	190			36.2182	174.658	36.2182	-0.202703
35.9273	182			36.3152	172.175	36.3152	-0.0898838
36.0242	193			36.4121	169.745	36.4121	0.171979
36.1212	168			36.5091	167.365	36.5091	-0.827193
36.2182	172			36.6061	165.035	36.6061	2.14585
36.3152	171			36.703	162.754	36.703	0.174849
36.4121	172			36.8	160.521	36.8	-0.200566
36.5091	157			36.897	158.335	36.897	0.670515
36.6061	195			36.9939	156.195	36.9939	-0.843737
36.703	165			37.0909	154.1	37.0909	-2.30691
36.8	158			37.1879	152.049	37.1879	-0.00394228
36.897	167			37.2848	150.041	37.2848	0.0780793
36.9939	146			37.3818	148.075	37.3818	-0.339556
37.0909	128			37.4788	146.15	37.4788	1.90032
37.1879	152			37.5758	144.266	37.5758	1.09262
37.2848	151			37.6727	142.421	37.6727	1.75774
37.3818	144			37.7697	140.616	37.7697	-1.20819
37.4788	171			37.8667	138.848	37.8667	0.752316
37.5758	158			37.9636	137.117	37.9636	-0.624197
37.6727	165			38.0606	135.423	38.0606	0.714787
37.7697	127			38.1576	133.764	38.1576	1.63068
37.8667	148			38.2545	132.14	38.2545	1.68645
37.9636	130			38.3515	130.55	38.3515	0.212443
38.0606	144			38.4485	128.994	38.4485	0.600798
38.1576	154			38.5455	127.47	38.5455	0.977978
38.2545	153			38.6424	125.978	38.6424	-1.94044
38.3515	133			38.7394	124.518	38.7394	-1.7986
38.4485	136			38.8364	123.088	38.8364	-0.0079321
38.5455	139			38.9333	121.688	38.9333	-0.915457
38.6424	106			39.0303	120.318	39.0303	-0.68842
38.7394	106			39.1273	118.977	39.1273	-1.89765
38.8364	123			39.2242	117.663	39.2242	1.16524
38.9333	112			39.3212	116.377	39.3212	-2.54153
39.0303	113			39.4182	115.119	39.4182	0.173921
39.1273	100			39.5152	113.886	39.5152	-1.28225
39.2242	131			39.6121	112.68	39.6121	-0.953807
39.3212	92			39.7091	111.499	39.7091	0.417904
39.4182	117			39.8061	110.343	39.8061	0.342528
39.5152	101			39.903	109.211	39.903	-0.410937
39.6121	103			40	108.103	40	-0.30279
39.7091	116			40.097	107.018	40.097	-0.910933
39.8061	114			40.1939	105.956	40.1939	0.291594
39.903	105			40.2909	104.916	40.2909	0.00820933
40	105			40.3879	103.898	40.3879	-0.912908
40.097	98			40.4848	102.901	40.4848	-1.2476
40.1939	109			40.5818	101.926	40.5818	-0.817476
40.2909	105			40.6788	100.971	40.6788	-1.26888
40.3879	95			40.7758	100.036	40.7758	-2.36668
40.4848	91			40.8727	99.1201	40.8727	0.668238
40.5818	94			40.9697	98.2239	40.9697	-1.31813
40.6788	89			41.0667	97.3465	41.0667	-0.45071
40.7758	79			41.1636	96.4875	41.1636	-1.1309
40.8727	106			41.2606	95.6466	41.2606	-1.6274
40.9697	86			41.3576	94.8234	41.3576	0.0181197
41.0667	93			41.4545	94.0174	41.4545	0.402299
41.1636	86			41.5515	93.2284	41.5515	-2.36756
41.2606	81			41.6485	92.456	41.6485	-0.808714
41.3576	95			41.7455	91.6998	41.7455	-1.55119
41.4545	98			41.8424	90.9594	41.8424	0.313612
41.5515	73			41.9394	90.2346	41.9394	0.388367
41.6485	85			42.0364	89.5251	42.0364	0.0500607
41.7455	78			42.1333	88.8304	42.1333	0.227433
41.8424	94			42.2303	88.1504	42.2303	-1.1493
41.9394	94			42.3273	87.4846	42.3273	-1.19483
42.0364	90			42.4242	86.8328	42.4242	0.436841
42.1333	91			42.5212	86.1947	42.5212	-0.350664
42.2303	78			42.6182	85.57	42.6182	-0.622745
42.3273	77			42.7152	84.9584	42.7152	-0.214966
42.4242	91			42.8121	84.3597	42.8121	-2.12083
42.5212	83			42.9091	83.7736	42.9091	-0.0849082
42.6182	80			43.0061	83.1997	43.0061	-2.69237
42.7152	83			43.103	82.6379	43.103	0.467663
42.8121	67			43.2	82.0879	43.2	-0.462868
42.9091	83			43.297	81.5495	43.297	-0.061057
43.0061	62			43.3939	81.0224	43.3939	-0.576108
43.103	87			43.4909	80.5063	43.4909	-2.20559
43.2	78			43.5879	80.0011	43.5879	-0.342011
43.297	81			43.6848	79.5065	43.6848	0.16594
43.3939	76			43.7818	79.0223	43.7818	-1.20655
43.4909	63			43.8788	78.5483	43.8788	0.381177
43.5879	77			43.9758	78.0842	43.9758	-0.840742
43.6848	81			44.0727	77.6299	44.0727	1.10546
43.7818	69			44.1697	77.1851	44.1697	-0.858783
43.8788	82			44.2667	76.7497	44.2667	-0.319641
43.9758	71			44.3636	76.3234	44.3636	-1.67859
44.0727	88			44.4606	75.906	44.4606	-0.104617
44.1697	70			44.5576	75.4974	44.5576	-0.174073
44.2667	74			44.6545	75.0974	44.6545	-1.38718
44.3636	63			44.7515	74.7059	44.7515	0.261443
44.4606	75			44.8485	74.3225	44.8485	-2.60544
44.5576	74
44.6545	64
44.7515	77
44.8485	55
44.9455	82
45.0424	80
45.1394	73
45.2364	75
45.3333	62
45.4303	70
45.5273	79
45.6242	42
45.7212	58
45.8182	78
45.9152	72
46.0121	68
46.1091	63
46.2061	81
46.303	84
46.4	108
46.497	285
46.5939	434
46.6909	594
46.7879	501
46.8848	279
46.9818	708
47.0788	1363
47.1758	683
47.2727	308
47.3697	173
47.4667	116
47.5636	117
47.6606	114
47.7576	134
47.8545	119
47.9515	119
48.0485	139
48.1455	124
48.2424	124
48.3394	136
48.4364	129
48.5333	150
48.6303	119
48.7273	136
48.8242	124
48.9212	130
49.0182	130
49.1152	119
49.2121	110
49.3091	118
49.4061	110
49.503	94
49.6	109
49.697	84
49.7939	105
49.8909	91
49.9879	109
50.0848	76
50.1818	103
50.2788	111
50.3758	93
50.4727	118
50.5697	86
50.6667	99
50.7636	82
50.8606	90
50.9576	86
51.0545	89
51.1515	73
51.2485	36
51.3455	5
51.4424	3

## Sheet: Figure 4F
T1 P1 R1 Lifetime Decay HyD 2		T1 P1 R1 IRF HyD 2		T1 P1 R1 Fit HyD 2		T1 P1 R1 Residuals HyD 2
Time [ns]	Lifetime Decay HyD 2 [Counts]	Time [ns]	IRF HyD 2 [Counts]	Time [ns]	Fit HyD 2 [Counts]	Time [ns]	Residuals HyD 2 [Counts]
0.0484848	918	1.06667	0	0.630303	37.8773	0.630303	5.11118
0.145455	43	1.16364	775.366	0.727273	37.8727	0.727273	5.78909
0.242424	47	1.26061	9318.89	0.824242	37.8682	0.824242	6.74843
0.339394	46	1.35758	42718.7	0.921212	37.8638	0.921212	5.34453
0.436364	55	1.45455	59374.1	1.01818	37.8596	1.01818	5.34499
0.533333	77	1.55152	20895.9	1.11515	421.41	1.11515	0.174158
0.630303	85	1.64848	2838.7	1.21212	5003.54	1.21212	-1.66713
0.727273	94	1.74545	0	1.30909	25779.1	1.30909	-0.237175
0.824242	108	1.84242	0	1.40606	53320.1	1.40606	0.894067
0.921212	88	1.93939	0	1.50303	59972.1	1.50303	0.297531
1.01818	88	2.03636	0	1.6	57470.4	1.6	-0.707816
1.11515	425	2.13333	0	1.69697	53998.7	1.69697	0.710101
1.21212	4887			1.79394	50978	1.79394	-0.323527
1.30909	25741			1.89091	48325.8	1.89091	0.0874552
1.40606	53527			1.98788	45976	1.98788	0.0421084
1.50303	60045			2.08485	43875.5	2.08485	-1.79579
1.6	57301			2.18182	41981.9	2.18182	-0.0286397
1.69697	54164			2.27879	40260.6	2.27879	-1.13269
1.79394	50905			2.37576	38684.2	2.37576	1.15485
1.89091	48345			2.47273	37230.2	2.47273	0.387236
1.98788	45985			2.5697	35880.6	2.5697	2.63393
2.08485	43501			2.66667	34620.7	2.66667	-1.07628
2.18182	41976			2.76364	33438.5	2.76364	0.559649
2.27879	40034			2.86061	32324.3	2.86061	2.13261
2.37576	38912			2.95758	31270	2.95758	-0.930095
2.47273	37305			3.05455	30269.1	3.05455	-1.80911
2.5697	36383			3.15152	29316	3.15152	0.757313
2.66667	34421			3.24848	28406.3	3.24848	-1.07291
2.76364	33541			3.34545	27535.9	3.34545	0.794154
2.86061	32710			3.44242	26701.7	3.44242	0.75254
2.95758	31106			3.53939	25901	3.53939	-0.628927
3.05455	29956			3.63636	25131.4	3.63636	0.495337
3.15152	29446			3.73333	24390.7	3.73333	-0.408318
3.24848	28226			3.8303	23677.2	3.8303	-1.2085
3.34545	27668			3.92727	22989.4	3.92727	1.46762
3.44242	26825			4.02424	22325.8	4.02424	0.335656
3.53939	25800			4.12121	21685.2	4.12121	-0.63394
3.63636	25210			4.21818	21066.3	4.21818	-1.51224
3.73333	24327			4.31515	20468.3	4.31515	-0.99846
3.8303	23492			4.41212	19890.2	4.41212	-0.143381
3.92727	23213			4.50909	19331.1	4.50909	-0.736031
4.02424	22376			4.60606	18790.1	4.60606	-0.710235
4.12121	21592			4.70303	18266.6	4.70303	1.89134
4.21818	20848			4.8	17759.8	4.8	-1.01537
4.31515	20326			4.89697	17269.1	4.89697	1.16598
4.41212	19870			4.99394	16793.8	4.99394	-0.493639
4.50909	19229			5.09091	16333.5	5.09091	-0.560511
4.60606	18693			5.18788	15887.4	5.18788	1.54216
4.70303	18524			5.28485	15455.2	5.28485	-0.646492
4.8	17625			5.38182	15036.2	5.38182	1.8198
4.89697	17423			5.47879	14630	5.47879	-0.281658
4.99394	16730			5.57576	14236.2	5.57576	-0.421655
5.09091	16262			5.67273	13854.3	5.67273	-0.300566
5.18788	16083			5.7697	13483.9	5.7697	0.292901
5.28485	15375			5.86667	13124.7	5.86667	-1.38452
5.38182	15261			5.96364	12776.1	5.96364	0.475935
5.47879	14596			6.06061	12437.9	6.06061	-1.20691
5.57576	14186			6.15758	12109.7	6.15758	-2.06997
5.67273	13819			6.25455	11791.1	6.25455	-0.842189
5.7697	13518			6.35152	11481.9	6.35152	1.45644
5.86667	12967			6.44848	11181.7	6.44848	0.474881
5.96364	12830			6.54545	10890.2	6.54545	1.11336
6.06061	12304			6.64242	10607.1	6.64242	-0.595431
6.15758	11884			6.73939	10332.3	6.73939	1.47229
6.25455	11700			6.83636	10065.3	6.83636	-0.03246
6.35152	11639			6.93333	9805.89	6.93333	-1.13638
6.44848	11232			7.0303	9553.9	7.0303	0.937748
6.54545	11007			7.12727	9309.06	7.12727	-0.384866
6.64242	10546			7.22424	9071.13	7.22424	-0.306387
6.73939	10483			7.32121	8839.9	7.32121	0.615888
6.83636	10062			7.41818	8615.15	7.41818	-0.987321
6.93333	9694			7.51515	8396.68	7.51515	0.0252893
7.0303	9646			7.61212	8184.29	7.61212	1.16104
7.12727	9272			7.70909	7977.78	7.70909	-0.0311449
7.22424	9042			7.80606	7776.98	7.80606	0.790463
7.32121	8898			7.90303	7581.7	7.90303	-1.05958
7.41818	8524			8	7391.78	8	-0.172076
7.51515	8399			8.09697	7207.05	8.09697	1.05303
7.61212	8290			8.19394	7027.35	8.19394	0.909447
7.70909	7975			8.29091	6852.52	8.29091	-0.00632224
7.80606	7847			8.38788	6682.43	8.38788	-0.188955
7.90303	7490			8.48485	6516.92	8.48485	-1.18446
8	7377			8.58182	6355.86	8.58182	1.95941
8.09697	7297			8.67879	6199.11	8.67879	1.09593
8.19394	7104			8.77576	6046.55	8.77576	0.403442
8.29091	6852			8.87273	5898.04	8.87273	-0.680687
8.38788	6667			8.9697	5753.48	8.9697	1.41735
8.48485	6422			9.06667	5612.74	9.06667	-0.599639
8.58182	6514			9.16364	5475.72	9.16364	-0.525088
8.67879	6286			9.26061	5342.29	9.26061	-0.429415
8.77576	6078			9.35758	5212.37	9.35758	-0.58925
8.87273	5846			9.45455	5085.84	9.45455	0.769315
8.9697	5862			9.55152	4962.61	9.55152	2.08944
9.06667	5568			9.64848	4842.58	9.64848	0.178231
9.16364	5437			9.74545	4725.67	9.74545	-0.594114
9.26061	5311			9.84242	4611.77	9.84242	0.429033
9.35758	5170			9.93939	4500.82	9.93939	-0.611167
9.45455	5141			10.0364	4392.71	10.0364	-2.26714
9.55152	5112			10.1333	4287.38	10.1333	-0.0211207
9.64848	4855			10.2303	4184.75	10.2303	-0.274936
9.74545	4685			10.3273	4084.73	10.3273	0.64246
9.84242	4641			10.4242	3987.26	10.4242	0.469184
9.93939	4460			10.5212	3892.27	10.5212	-0.94106
10.0364	4245			10.6182	3799.68	10.6182	-0.401741
10.1333	4286			10.7152	3709.44	10.7152	0.353008
10.2303	4167			10.8121	3621.47	10.8121	1.09556
10.3273	4126			10.9091	3535.71	10.9091	1.05494
10.4242	4017			11.0061	3452.11	11.0061	-1.03209
10.5212	3834			11.103	3370.6	11.103	2.23697
10.6182	3775			11.2	3291.13	11.2	0.119581
10.7152	3731			11.297	3213.65	11.297	-0.561005
10.8121	3688			11.3939	3138.09	11.3939	1.70388
10.9091	3599			11.4909	3064.41	11.4909	-0.279053
11.0061	3392			11.5879	2992.56	11.5879	-0.635372
11.103	3503			11.6848	2922.48	11.6848	0.561589
11.2	3298			11.7818	2854.14	11.7818	-0.81367
11.297	3182			11.8788	2787.48	11.8788	-0.160911
11.3939	3235			11.9758	2722.47	11.9758	0.14419
11.4909	3049			12.0727	2659.05	12.0727	-0.214682
11.5879	2958			12.1697	2597.18	12.1697	-0.00360947
11.6848	2953			12.2667	2536.84	12.2667	-0.716565
11.7818	2811			12.3636	2477.96	12.3636	-0.301481
11.8788	2779			12.4606	2420.53	12.4606	0.474838
11.9758	2730			12.5576	2364.49	12.5576	0.866501
12.0727	2648			12.6545	2309.81	12.6545	0.397547
12.1697	2597			12.7515	2256.47	12.7515	-0.00986447
12.2667	2501			12.8485	2204.42	12.8485	-0.566035
12.3636	2463			12.9455	2153.62	12.9455	-0.446569
12.4606	2444			13.0424	2104.06	13.0424	0.216169
12.5576	2407			13.1394	2055.69	13.1394	-1.22269
12.6545	2329			13.2364	2008.49	13.2364	0.344677
12.7515	2256			13.3333	1962.43	13.3333	0.215523
12.8485	2178			13.4303	1917.47	13.4303	-3.45581
12.9455	2133			13.5273	1873.6	13.5273	-0.783208
13.0424	2114			13.6242	1830.77	13.6242	-0.654032
13.1394	2001			13.7212	1788.97	13.7212	0.330353
13.2364	2024			13.8182	1748.17	13.8182	-0.244041
13.3333	1972			13.9152	1708.35	13.9152	0.615973
13.4303	1772			14.0121	1669.48	14.0121	-1.43156
13.5273	1840			14.1091	1631.53	14.1091	-0.536577
13.6242	1803			14.2061	1594.49	14.2061	0.928585
13.7212	1803			14.303	1558.33	14.303	-0.595345
13.8182	1738			14.4	1523.02	14.4	-1.27687
13.9152	1734			14.497	1488.56	14.497	-0.0923187
14.0121	1612			14.5939	1454.91	14.5939	1.13878
14.1091	1610			14.6909	1422.06	14.6909	-0.161025
14.2061	1632			14.7879	1389.99	14.7879	1.05814
14.303	1535			14.8848	1358.67	14.8848	-1.2604
14.4	1474			14.9818	1328.1	14.9818	-0.222824
14.497	1485			15.0788	1298.24	15.0788	-1.39332
14.5939	1499			15.1758	1269.09	15.1758	0.360523
14.6909	1416			15.2727	1240.63	15.2727	-0.245809
14.7879	1430			15.3697	1212.83	15.3697	-0.428582
14.8848	1313			15.4667	1185.69	15.4667	-0.458817
14.9818	1320			15.5636	1159.19	15.5636	-1.84667
15.0788	1249			15.6606	1133.31	15.6606	-0.217875
15.1758	1282			15.7576	1108.04	15.7576	-0.181877
15.2727	1232			15.8545	1083.36	15.8545	-0.34686
15.3697	1198			15.9515	1059.25	15.9515	0.721573
15.4667	1170			16.0485	1035.71	16.0485	-1.32312
15.5636	1098			16.1455	1012.73	16.1455	-1.27358
15.6606	1126			16.2424	990.276	16.2424	0.558266
15.7576	1102			16.3394	968.349	16.3394	0.625186
15.8545	1072			16.4364	946.934	16.4364	-0.95496
15.9515	1083			16.5333	926.018	16.5333	0.261167
16.0485	994			16.6303	905.59	16.6303	2.03701
16.1455	973			16.7273	885.638	16.7273	0.610704
16.2424	1008			16.8242	866.151	16.8242	-0.797346
16.3394	988			16.9212	847.116	16.9212	-0.805292
16.4364	918			17.0182	828.525	17.0182	-1.70056
16.5333	934			17.1152	810.365	17.1152	1.35947
16.6303	969			17.2121	792.627	17.2121	-0.742384
16.7273	904			17.3091	775.301	17.3091	-0.29973
16.8242	843			17.4061	758.377	17.4061	-0.379415
16.9212	824			17.503	741.845	17.503	0.334064
17.0182	781			17.6	725.697	17.6	0.416362
17.1152	850			17.697	709.922	17.697	0.264321
17.2121	772			17.7939	694.513	17.7939	1.13225
17.3091	767			17.8909	679.461	17.8909	-1.39735
17.4061	748			17.9879	664.756	17.9879	-1.30298
17.503	751			18.0848	650.392	18.0848	0.335317
17.6	737			18.1818	636.36	18.1818	-0.333592
17.697	717			18.2788	622.652	18.2788	-0.268004
17.7939	725			18.3758	609.26	18.3758	0.904543
17.8909	644			18.4727	596.178	18.4727	0.0745175
17.9879	632			18.5697	583.397	18.5697	-0.518807
18.0848	659			18.6667	570.911	18.6667	0.0455133
18.1818	628			18.7636	558.714	18.7636	1.08681
18.2788	616			18.8606	546.797	18.8606	0.557932
18.3758	632			18.9576	535.155	18.9576	0.036508
18.4727	598			19.0545	523.781	19.0545	0.992782
18.5697	571			19.1515	512.669	19.1515	-0.341251
18.6667	572			19.2485	501.812	19.2485	-1.99831
18.7636	585			19.3455	491.206	19.3455	-0.00928466
18.8606	560			19.4424	480.843	19.4424	0.278994
18.9576	536			19.5394	470.719	19.5394	-0.499768
19.0545	547			19.6364	460.827	19.6364	0.100977
19.1515	505			19.7333	451.163	19.7333	2.56358
19.2485	459			19.8303	441.721	19.8303	0.668688
19.4424	487			20.0242	423.482	20.0242	1.61293
19.5394	460			20.1212	414.675	20.1212	-2.04882
19.6364	463			20.2182	406.071	20.2182	2.51447
19.7333	509			20.3152	397.664	20.3152	-2.04058
19.8303	456			20.4121	389.449	20.4121	0.772724
19.9273	425			20.5091	381.423	20.5091	0.283479
20.0242	458			20.6061	373.581	20.6061	2.17259
20.1212	375			20.703	365.919	20.703	0.822764
20.2182	460			20.8	358.433	20.8	-0.342861
20.3152	359			20.897	351.118	20.897	1.38268
20.4121	405			20.9939	343.97	20.9939	-0.324729
20.5091	387			21.0909	336.986	21.0909	-2.69576
20.6061	418			21.1879	330.162	21.1879	1.47127
20.703	382			21.2848	323.495	21.2848	1.46813
20.8	352			21.3818	316.98	21.3818	1.45685
20.897	378			21.4788	310.614	21.4788	0.798018
20.9939	338			21.5758	304.393	21.5758	0.763034
21.0909	291			21.6727	298.315	21.6727	1.31991
21.1879	358			21.7697	292.376	21.7697	-0.617882
21.2848	351			21.8667	286.573	21.8667	-1.13451
21.3818	344			21.9636	280.902	21.9636	-0.976861
21.4788	325			22.0606	275.361	22.0606	1.53289
21.5758	318			22.1576	269.947	22.1576	0.833901
21.6727	322			22.2545	264.656	22.2545	0.32521
21.7697	282			22.3515	259.487	22.3515	0.935497
21.8667	268			22.4485	254.435	22.4485	0.221953
21.9636	265			22.5455	249.499	22.5455	0.467919
22.0606	302			22.6424	244.675	22.6424	1.99869
22.1576	284			22.7394	239.962	22.7394	-0.52272
22.2545	270			22.8364	235.356	22.8364	-1.45987
22.3515	275			22.9333	230.856	22.9333	1.57153
22.4485	258			23.0303	226.458	23.0303	0.102145
22.5455	257			23.1273	222.16	23.1273	0.189322
22.6424	278			23.2242	217.961	23.2242	2.4352
22.7394	232			23.3212	213.857	23.3212	0.48048
22.8364	214			23.4182	209.847	23.4182	0.880778
22.9333	256			23.5152	205.929	23.5152	-0.276422
23.0303	228			23.6121	202.1	23.6121	0.202574
23.1273	225			23.7091	198.358	23.7091	-0.532392
23.2242	257			23.8061	194.701	23.8061	-0.122466
23.3212	221			23.903	191.128	23.903	-2.37444
23.4182	223			24	187.637	24	-0.342754
23.5152	202			24.097	184.225	24.097	-0.390512
23.6121	205			24.1939	180.89	24.1939	-0.677892
23.7091	191			24.2909	177.632	24.2909	0.10223
23.8061	193			24.3879	174.448	24.3879	-2.62984
23.903	161			24.4848	171.337	24.4848	0.499419
24	183			24.5818	168.296	24.5818	-0.65589
24.097	179			24.6788	165.325	24.6788	1.09379
24.1939	172			24.7758	162.422	24.7758	1.23912
24.2909	179			24.8727	159.584	24.8727	0.946685
24.3879	143			24.9697	156.812	24.9697	-1.15499
24.4848	178			25.0667	154.102	25.0667	0.310104
24.5818	160			25.1636	151.454	25.1636	0.205145
24.6788	180			25.2606	148.867	25.2606	0.571123
24.7758	179			25.3576	146.338	25.3576	0.773574
24.8727	172			25.4545	143.867	25.4545	-1.97975
24.9697	143			25.5515	141.452	25.5515	-0.467529
25.0667	158			25.6485	139.092	25.6485	0.326762
25.1636	154			25.7455	136.786	25.7455	-0.240713
25.2606	156			25.8424	134.533	25.8424	-1.62092
25.3576	156			25.9394	132.331	25.9394	0.398929
25.4545	122			26.0364	130.179	26.0364	-0.92917
25.5515	136			26.1333	128.075	26.1333	-1.12117
25.6485	143			26.2303	126.02	26.2303	-3.1826
25.7455	134			26.3273	124.012	26.3273	0.26517
25.8424	117			26.4242	122.049	26.4242	-0.00442939
25.9394	137			26.5212	120.131	26.5212	-0.768291
26.0364	120			26.6182	118.256	26.6182	-0.116152
26.1333	116			26.7152	116.425	26.7152	-0.711146
26.2303	95			26.8121	114.634	26.8121	0.927121
26.3273	127			26.9091	112.885	26.9091	-1.50362
26.4242	122			27.0061	111.176	27.0061	0.717269
26.5212	112			27.103	109.505	27.103	0.421011
26.6182	117			27.2	107.872	27.2	-0.683805
26.7152	109			27.297	106.277	27.297	1.25277
26.8121	125			27.3939	104.717	27.3939	0.124578
26.9091	98			27.4909	103.194	27.4909	0.176284
27.0061	119			27.5879	101.705	27.5879	-0.79466
27.103	114			27.6848	100.249	27.6848	0.0746991
27.2	101			27.7818	98.8271	27.7818	0.117285
27.297	120			27.8788	97.4374	27.8788	0.831677
27.3939	106			27.9758	96.0792	27.9758	0.48964
27.4909	105			28.0727	94.7519	28.0727	0.812711
27.5879	94			28.1697	93.4548	28.1697	1.03404
27.6848	101			28.2667	92.1872	28.2667	0.0842876
27.7818	100			28.3636	90.9484	28.3636	-1.3443
27.8788	106			28.4606	89.7378	28.4606	0.439617
27.9758	101			28.5576	88.5547	28.5576	-0.609704
28.0727	103			28.6545	87.3985	28.6545	-0.150802
28.1697	104			28.7515	86.2686	28.7515	-0.700849
28.2667	93			28.8485	85.1644	28.8485	1.7574
28.3636	79			28.9455	84.0853	28.9455	2.47087
28.4606	94			29.0424	83.0307	29.0424	0.529728
28.5576	83			29.1394	82.0001	29.1394	-0.569816
28.6545	86			29.2364	80.993	29.2364	-1.31391
28.7515	80			29.3333	80.0087	29.3333	-0.113486
28.8485	103			29.4303	79.0468	29.4303	-0.467284
28.9455	110			29.5273	78.1068	29.5273	-0.0120898
29.0424	88			29.6242	77.1881	29.6242	0.637937
29.1394	77			29.7212	76.2903	29.7212	-1.53629
29.2364	70			29.8182	75.413	29.8182	-0.282418
29.3333	79			29.9152	74.5556	29.9152	1.13286
29.4303	75			30.0121	73.7176	30.0121	-1.77094
29.5273	78			30.1091	72.8987	30.1091	-1.11234
29.6242	83			30.2061	72.0985	30.2061	0.776482
29.7212	64			30.303	71.3164	30.303	-0.157339
29.8182	73			30.4	70.5521	30.4	-0.186849
29.9152	85			30.497	69.8051	30.497	0.0232896
30.0121	60			30.5939	69.0752	30.5939	-0.378529
30.1091	64			30.6909	68.3618	30.6909	-2.11011
30.2061	79			30.7879	67.6647	30.7879	2.07297
30.303	70			30.8848	66.9833	30.8848	-0.632885
30.4	69			30.9818	66.3175	30.9818	1.11066
30.497	70			31.0788	65.6668	31.0788	-1.0067
30.5939	66			31.1758	65.0309	31.1758	0.360056
30.6909	53			31.2727	64.4094	31.2727	0.435419
30.7879	87			31.3697	63.8021	31.3697	-0.228868
30.8848	62			31.4667	63.2086	31.4667	-0.414225
30.9818	76			31.5636	62.6285	31.5636	0.534061
31.0788	58			31.6606	62.0617	31.6606	-0.266158
31.1758	68			31.7576	61.5077	31.7576	-0.460579
31.2727	68			31.8545	60.9663	31.8545	1.62048
31.3697	62			31.9515	60.4372	31.9515	-0.320017
31.4667	60			32.0485	59.9201	32.0485	-0.523846
31.5636	67			32.1455	59.4148	32.1455	0.692761
31.6606	60			32.2424	58.9209	32.2424	-1.26161
31.7576	58			32.3394	58.4383	32.3394	-0.603978
31.8545	75			32.4364	57.9667	32.4364	-0.827427
31.9515	58			32.5333	57.5057	32.5333	1.04557
32.0485	56			32.6303	57.0553	32.6303	0.505073
32.1455	65			32.7273	56.615	32.7273	-0.35586
32.2424	50			32.8242	56.1848	32.8242	-0.159758
32.3394	54			32.9212	55.7643	32.9212	0.421246
32.4364	52			33.0182	55.3534	33.0182	1.7506
32.5333	66			33.1152	54.9519	33.1152	-0.409352
32.6303	61			33.2121	54.5594	33.2121	-0.354931
32.7273	54			33.3091	54.1759	33.3091	0.374059
32.8242	55			33.4061	53.8011	33.4061	0.921724
32.9212	59			33.503	53.4348	33.503	-0.784447
33.0182	70			33.6	53.0768	33.6	1.01446
33.1152	52			33.697	52.727	33.697	-2.01231
33.2121	52			33.7939	52.3851	33.7939	0.21976
33.3091	57			33.8909	52.051	33.8909	-2.47436
33.4061	61			33.9879	51.7244	33.9879	-0.243872
33.503	48			34.0848	51.4053	34.0848	-0.491516
33.6	61			34.1818	51.0935	34.1818	-0.299065
33.697	40			34.2788	50.7887	34.2788	-0.40251
33.7939	54			34.3758	50.4908	34.3758	-0.359518
33.8909	37			34.4727	50.1997	34.4727	-0.466727
33.9879	50			34.5697	49.9152	34.5697	-0.425232
34.0848	48			34.6667	49.6372	34.6667	0.190826
34.1818	49			34.7636	49.3655	34.7636	1.48964
34.2788	48			34.8606	49.1	34.8606	1.40718
34.3758	48			34.9576	48.8405	34.9576	0.830547
34.4727	47			35.0545	48.5869	35.0545	0.337901
34.5697	47			35.1515	48.3391	35.1515	0.09442
34.6667	51			35.2485	48.0969	35.2485	0.269146
34.7636	61			35.3455	47.8601	35.3455	-0.274263
34.8606	60			35.4424	47.6288	35.4424	1.4804
34.9576	55			35.5394	47.4027	35.5394	-0.358179
35.0545	51			35.6364	47.1818	35.6364	-0.174246
35.1515	49			35.7333	46.9659	35.7333	-0.447122
35.2485	50			35.8303	46.7549	35.8303	0.727371
35.3455	46			35.9273	46.5486	35.9273	-0.541161
35.4424	59			36.0242	46.3471	36.0242	-0.670771
35.5394	45			36.1212	46.1501	36.1212	-1.88472
35.6364	46			36.2182	45.9576	36.2182	-0.451037
35.7333	44			36.3152	45.7695	36.3152	-1.62826
35.8303	52			36.4121	45.5857	36.4121	-1.23056
35.9273	43			36.5091	45.406	36.5091	-0.525561
36.0242	42			36.6061	45.2304	36.6061	-0.827005
36.1212	35			36.703	45.0588	36.703	1.0908
36.2182	43			36.8	44.8911	36.8	0.448724
36.3152	36			36.897	44.7273	36.897	-0.917095
36.4121	38			36.9939	44.5671	36.9939	-0.891448
36.5091	42			37.0909	44.4106	37.0909	0.377708
36.6061	40			37.1879	44.2576	37.1879	-0.50875
36.703	53			37.2848	44.1081	37.2848	-0.990864
36.8	48			37.3818	43.962	37.3818	1.24147
36.897	39			37.4788	43.8192	37.4788	-1.49072
36.9939	39			37.5758	43.6797	37.5758	0.342114
37.0909	47			37.6727	43.5433	37.6727	-0.899242
37.1879	41			37.7697	43.41	37.7697	-0.706169
37.2848	38			37.8667	43.2798	37.8667	-1.59147
37.3818	53			37.9636	43.1525	37.9636	-0.664931
37.4788	35			38.0606	43.0281	38.0606	-0.645012
37.5758	46			38.1576	42.9065	38.1576	2.09519
37.6727	38			38.2545	42.7877	38.2545	0.473625
37.7697	39			38.3515	42.6716	38.3515	0.0500796
37.8667	34			38.4485	42.5581	38.4485	-0.404476
37.9636	39			38.5455	42.4472	38.5455	-0.22602
38.0606	39			38.6424	42.3389	38.6424	-0.209095
38.1576	59			38.7394	42.2329	38.7394	1.09843
38.2545	46			38.8364	42.1294	38.8364	-1.39419
38.3515	43			38.9333	42.0283	38.9333	-0.653473
38.4485	40			39.0303	41.9294	39.0303	0.457736
38.5455	41			39.1273	41.8328	39.1273	-1.73821
38.6424	41			39.2242	41.7384	39.2242	-1.92867
38.7394	50			39.3212	41.6461	39.3212	-0.763814
38.8364	34			39.4182	41.5559	39.4182	0.513413
38.9333	38			39.5152	41.4678	39.5152	-0.395163
39.0303	45			39.6121	41.3817	39.6121	-1.26594
39.1273	32			39.7091	41.2975	39.7091	-0.367892
39.2242	31			39.8061	41.2152	39.8061	-2.04761
39.3212	37			39.903	41.1348	39.903	-1.41609
39.4182	45			40	41.0563	40	-0.84271
39.5152	39			40.097	40.9795	40.097	-0.829913
39.6121	34			40.1939	40.9044	40.1939	-0.143004
39.7091	39			40.2909	40.8311	40.2909	-1.17152
39.8061	30			40.3879	40.7594	40.3879	-0.281735
39.903	33			40.4848	40.6894	40.4848	-2.17067
40	36			40.5818	40.6209	40.5818	-2.15795
40.097	36			40.6788	40.554	40.6788	-1.71596
40.1939	40			40.7758	40.4887	40.7758	-0.403716
40.2909	34			40.8727	40.4248	40.8727	-1.9033
40.3879	39			40.9697	40.3623	40.9697	-0.383222
40.4848	29			41.0667	40.3013	41.0667	-0.0476423
40.5818	29			41.1636	40.2417	41.1636	-1.45694
40.6788	31			41.2606	40.1834	41.2606	-1.25047
40.7758	38			41.3576	40.1264	41.3576	-1.05068
40.8727	30			41.4545	40.0708	41.4545	1.01073
40.9697	38			41.5515	40.0164	41.5515	0.153616
41.0667	40			41.6485	39.9632	41.6485	-2.26083
41.1636	32			41.7455	39.9113	41.7455	0.0140318
41.2606	33			41.8424	39.8605	41.8424	-1.19426
41.3576	34			41.9394	39.8109	41.9394	-0.462102
41.4545	47			42.0364	39.7624	42.0364	-1.78235
41.5515	41			42.1333	39.715	42.1333	0.200689
41.6485	28			42.2303	39.6686	42.2303	-0.972165
41.7455	40			42.3273	39.6234	42.3273	-0.603896
41.8424	33			42.4242	39.5791	42.4242	-1.33982
41.9394	37			42.5212	39.5359	42.5212	-0.766708
42.0364	30			42.6182	39.4937	42.6182	0.534713
42.1333	41			42.7152	39.4524	42.7152	-1.72576
42.2303	34			42.8121	39.412	42.8121	1.10682
42.3273	36			42.9091	39.3726	42.9091	-1.3033
42.4242	32			43.0061	39.334	43.0061	-0.216408
42.5212	35			43.103	39.2964	43.103	-2.36644
42.6182	43			43.2	39.2596	43.2	-0.902006
42.7152	30			43.297	39.2236	43.297	0.428412
42.8121	47			43.3939	39.1884	43.3939	-0.030171
42.9091	32			43.4909	39.1541	43.4909	-1.26467
43.0061	38			43.5879	39.1205	43.5879	0.876467
43.103	27			43.6848	39.0877	43.6848	-0.514611
43.2	34			43.7818	39.0556	43.7818	-1.86728
43.297	42			43.8788	39.0242	43.8788	-0.861652
43.3939	39			43.9758	38.9936	43.9758	-3.92653
43.4909	32			44.0727	38.9637	44.0727	-0.322828
43.5879	45			44.1697	38.9344	44.1697	0.322588
43.6848	36			44.2667	38.9058	44.2667	-0.146946
43.7818	29			44.3636	38.8779	44.3636	-1.62087
43.8788	34			44.4606	38.8506	44.4606	1.3206
43.9758	21			44.5576	38.8239	44.5576	-1.82425
44.0727	37			44.6545	38.7978	44.6545	-0.641949
44.1697	41			44.7515	38.7723	44.7515	-0.125289
44.2667	38			44.8485	38.7474	44.8485	-1.39148
44.3636	30			44.9455	38.7231	44.9455	0.0443424
44.4606	48			45.0424	38.6993	45.0424	-0.805922
44.5576	29			45.1394	38.676	45.1394	1.3458
44.6545	35			45.2364	38.6533	45.2364	-0.798038
44.7515	38			45.3333	38.6311	45.3333	0.666249
44.8485	31
44.9455	39
45.0424	34
45.1394	48
45.2364	34
45.3333	43
45.4303	33
45.5273	35
45.6242	35
45.7212	50
45.8182	27
45.9152	25
46.0121	45
46.1091	41
46.2061	50
46.303	60
46.4	137
46.497	520
46.5939	907
46.6909	1172
46.7879	1121
46.8848	657
46.9818	260
47.0788	179
47.1758	157
47.2727	62
47.3697	68
47.4667	65
47.5636	60
47.6606	70
47.7576	78
47.8545	68
47.9515	75
48.0485	76
48.1455	70
48.2424	72
48.3394	58
48.4364	62
48.5333	63
48.6303	63
48.7273	58
48.8242	76
48.9212	65
49.0182	63
49.1152	62
49.2121	48
49.3091	59
49.4061	50
49.503	49
49.6	47
49.697	57
49.7939	59
49.8909	36
49.9879	55
50.0848	47
50.1818	42
50.2788	48
50.3758	61
50.4727	48
50.5697	52
50.6667	52
50.7636	49
50.8606	42
50.9576	45
51.0545	41
51.1515	60
51.2485	23
51.3455	1

## Sheet: Figure S1
Figure S1A										Figure S1B
Lag time, ms	10 uM hnRNPA1	hnRNPA1 + 1 uM RNA	hnRNPA1 + 2.5 uM RNA	hnRNPA1 + 3.5 uM RNA	hnRNPA1 + 5 uM RNA	hnRNPA1 + 7 uM RNA	hnRNPA1 + 8 uM RNA	hnRNPA1 + 10 uM RNA		Lag time, ms	hnRNPA1 + 1 uM RNA	hnRNPA1 + 2.5 uM RNA	hnRNPA1 + 3.5 uM RNA	hnRNPA1 + 5 uM RNA	hnRNPA1 + 7 uM RNA	hnRNPA1 + 8 uM RNA	hnRNPA1 + 10 uM RNA
0.00100005	1.16394	1.17255	1.08413	1.2666	1.13256	1.09607	1.0736	1.06788		0.00100005	1.56169	1.47623	1.10638	1.06207	1.01581	1.10613	1.10662
0.0020001	1.1356	1.13479	1.08921	1.21074	1.07686	1.0595	1.05761	1.03407		0.0020001	1.13728	1.29	1.39841	1.031	1.00134	1.05687	1.20532
0.00300015	1.07782	1.10713	0.967022	1.17783	1.01694	1.0047	1.06121	1.11116		0.00300015	1.23931	1.1839	1.27113	1.02475	1.03219	1.08379	1.05755
0.00400019	1.07519	1.05926	0.991564	1.17404	1.03897	1.03638	1.05103	1.06928		0.00400019	1.21598	1.29846	1.22613	1.03319	0.992001	1.00935	1.09116
0.00500024	1.08975	1.08053	1.06288	1.1434	1.0187	1.11893	1.06105	1.06253		0.00500024	1.21706	1.13931	1.25241	1.02065	0.991348	1.06336	1.05008
0.00600029	1.06525	1.06169	1.08901	1.20249	1.00844	0.996473	1.05456	1.02531		0.00600029	1.12534	1.12068	1.10412	1.0647	0.978077	1.07037	1.10457
0.00700034	1.05162	1.02491	1.04533	1.11038	1.02356	1.03374	1.04447	1.04079		0.00700034	1.15085	1.34134	1.28875	1.00751	1.00979	1.07916	1.0283
0.00800039	1.05063	1.09333	1.07839	1.06988	1.04832	0.978652	1.03348	0.990743		0.00800039	1.18884	1.2155	1.16353	1.00485	0.947628	1.00098	0.98028
0.00900044	1.03502	1.03758	1.00311	1.13218	0.986887	0.994894	1.02218	1.00479		0.00900044	1.06455	1.15005	1.14001	0.990985	0.983117	1.01658	1.02308
0.0100005	1.0292	1.0471	1.04507	1.07373	0.999997	1	0.999989	1.00001		0.0100005	0.999969	0.999927	0.999932	1.00001	1.00001	0.999992	0.999989
0.0110005	1.02497	1.02291	1.02066	1.16201	1.00655	0.987078	1.02489	0.988878		0.0110005	0.913675	1.05299	1.17542	0.971404	0.977413	0.960162	1.07031
0.0120006	1.06377	1.00631	0.943469	1.09605	0.996657	0.992556	0.994232	0.989305		0.0120006	1.02276	0.96663	1.24649	0.931328	0.982965	0.993357	1.01022
0.0130006	1.02505	1.06316	1.00859	1.03027	0.982603	0.929336	1.00176	0.89616		0.0130006	1.08301	0.962115	1.06391	0.970066	0.969967	1.05152	1.03737
0.0140007	0.974247	1.00028	1.02712	1.05233	1.00393	0.970281	1.00866	0.988572		0.0140007	0.864286	1.00331	1.04405	0.985676	0.951088	0.980514	0.984173
0.0150007	0.969704	1.0236	0.976064	1.08677	0.934308	0.960707	1.02331	1.03901		0.0150007	0.911504	0.811988	1.16859	0.963862	0.913745	0.997055	0.994456
0.0160008	0.975802	0.976252	0.952314	1.0682	0.982146	0.96291	0.971858	0.993454		0.0160008	1.06293	1.02757	1.15876	0.954646	0.935176	1.03669	0.937894
0.0180009	0.999057	0.975131	0.972568	1.08374	0.966585	0.947719	0.982283	0.980397		0.0180009	0.966589	0.897529	0.996529	0.942973	0.93007	0.981925	1.00983
0.020001	1	1.00001	1.00001	0.999959	0.951332	0.983171	0.971438	0.971297		0.020001	0.928598	0.819638	1.01506	0.92419	0.922313	1.01864	1.00793
0.0220011	0.953099	0.96961	0.929553	1.00716	0.938471	0.937049	0.984236	0.955352		0.0220011	0.818967	0.819065	0.968792	0.937196	0.898647	0.956776	0.989635
0.0240012	0.961829	0.894112	0.930938	1.02629	0.980213	0.949829	0.927698	0.953086		0.0240012	0.886544	0.918101	0.883788	0.940214	0.926968	0.929453	1.0295
0.0260013	0.953326	0.96369	0.988439	1.00933	0.931709	0.927396	0.952478	0.938441		0.0260013	0.802693	0.798757	0.911226	0.921601	0.921405	0.971317	0.97922
0.0280014	0.933321	0.923444	0.917847	0.966847	0.944529	0.887294	0.928119	0.934794		0.0280014	0.834442	0.750223	1.00083	0.933328	0.852531	0.960479	0.97549
0.0300015	0.914862	0.924202	0.90033	0.9735	0.928079	0.905613	0.934408	0.925078		0.0300015	0.729967	0.822178	0.979012	0.933317	0.905493	0.960122	0.943882
0.0320016	0.940765	0.934196	0.900825	0.977401	0.920454	0.892901	0.943149	0.929649		0.0320016	0.739201	0.756995	0.869917	0.932628	0.894266	0.963157	0.954123
0.0360017	0.901722	0.873509	0.898207	0.964198	0.918216	0.91799	0.92771	0.92058		0.0360017	0.735271	0.807084	0.918532	0.923954	0.892758	0.954144	0.939122
0.0400019	0.887946	0.863893	0.898685	0.939672	0.898299	0.884589	0.875846	0.906825		0.0400019	0.753316	0.764608	0.887195	0.908602	0.888267	0.940316	0.923815
0.0440021	0.853408	0.836396	0.876007	0.935218	0.90754	0.874241	0.883652	0.899374		0.0440021	0.741241	0.646816	0.936406	0.925236	0.860361	0.913345	0.922088
0.0480023	0.820981	0.838995	0.836484	0.930999	0.863113	0.885922	0.864231	0.890511		0.0480023	0.678148	0.651912	0.867195	0.908726	0.874232	0.902322	0.919414
0.0520025	0.797615	0.820377	0.805328	0.894728	0.862284	0.882336	0.869796	0.878039		0.0520025	0.59796	0.577708	0.805655	0.878638	0.853169	0.873941	0.915849
0.0560027	0.806438	0.775127	0.83281	0.86917	0.877798	0.875795	0.850613	0.859908		0.0560027	0.683711	0.661224	0.871645	0.882428	0.851996	0.893193	0.932047
0.0600029	0.79601	0.802027	0.792912	0.840541	0.873714	0.841286	0.850899	0.843024		0.0600029	0.645449	0.584348	0.789619	0.89407	0.856989	0.866664	0.87597
0.0640031	0.781255	0.774734	0.789943	0.848932	0.850013	0.83619	0.847069	0.833154		0.0640031	0.593075	0.579833	0.75913	0.883711	0.857747	0.843991	0.858135
0.0720035	0.766272	0.753463	0.766927	0.8177	0.831794	0.813892	0.844474	0.820846		0.0720035	0.517516	0.56392	0.741602	0.850986	0.837188	0.838113	0.86181
0.0800039	0.716825	0.716738	0.745882	0.782497	0.816641	0.809972	0.818433	0.825947		0.0800039	0.542346	0.531441	0.719222	0.830337	0.82897	0.84532	0.848413
0.0880043	0.705728	0.710207	0.700949	0.762222	0.814823	0.785706	0.801869	0.803802		0.0880043	0.484952	0.442713	0.77526	0.833125	0.822608	0.831012	0.837943
0.0960047	0.691544	0.676257	0.691968	0.748488	0.796675	0.763134	0.780911	0.807541		0.0960047	0.466492	0.494078	0.737908	0.806157	0.806839	0.80479	0.820532
0.104005	0.681737	0.673553	0.687041	0.705124	0.779998	0.7522	0.760956	0.776677		0.104005	0.458833	0.488901	0.612838	0.814213	0.806198	0.807301	0.823771
0.112005	0.670736	0.625	0.657348	0.701691	0.757383	0.743459	0.747289	0.763502		0.112005	0.475658	0.429033	0.654035	0.804054	0.776942	0.794965	0.807756
0.120006	0.635534	0.629489	0.62578	0.688305	0.740879	0.73597	0.764408	0.732541		0.120006	0.462225	0.388847	0.616206	0.781113	0.758905	0.778617	0.778992
0.128006	0.616225	0.597274	0.629775	0.685889	0.749657	0.713929	0.730108	0.742668		0.128006	0.441127	0.4136	0.583248	0.773999	0.772258	0.780494	0.806981
0.144007	0.584669	0.580087	0.612256	0.633218	0.712548	0.715508	0.709839	0.699308		0.144007	0.407566	0.354384	0.609764	0.750985	0.736281	0.756583	0.759387
0.160008	0.555892	0.559847	0.559658	0.615721	0.700921	0.683397	0.688887	0.692131		0.160008	0.367947	0.328994	0.552962	0.746442	0.722373	0.736459	0.74399
0.176009	0.530115	0.530361	0.562185	0.576155	0.676325	0.657076	0.675911	0.659223		0.176009	0.343015	0.311092	0.552835	0.728646	0.708519	0.720183	0.724895
0.192009	0.510575	0.496465	0.533255	0.536406	0.66787	0.641008	0.657621	0.66419		0.192009	0.318882	0.280913	0.557819	0.708499	0.687866	0.705346	0.696521
0.20801	0.468376	0.493868	0.500796	0.532829	0.64932	0.626872	0.63996	0.641603		0.20801	0.301251	0.29943	0.476352	0.693139	0.678835	0.679617	0.679678
0.224011	0.463278	0.463799	0.485857	0.496388	0.640735	0.622268	0.614971	0.626188		0.224011	0.332722	0.240161	0.466162	0.680361	0.67417	0.664658	0.680406
0.240012	0.446131	0.445369	0.458589	0.490068	0.634566	0.60153	0.602609	0.619504		0.240012	0.308299	0.254472	0.464905	0.664467	0.658546	0.647157	0.671689
0.256012	0.423727	0.410945	0.459476	0.481764	0.619093	0.581348	0.582635	0.597458		0.256012	0.301209	0.225731	0.427819	0.648226	0.640578	0.637016	0.651964
0.288014	0.400821	0.405478	0.412185	0.452921	0.58022	0.552989	0.560251	0.567875		0.288014	0.251332	0.238296	0.42775	0.620544	0.616428	0.617807	0.622116
0.320016	0.36471	0.36261	0.398085	0.415425	0.558563	0.52709	0.543602	0.544466		0.320016	0.232319	0.199526	0.412737	0.601923	0.583351	0.596545	0.614716
0.352017	0.356382	0.33739	0.372302	0.396648	0.53687	0.517162	0.523009	0.532075		0.352017	0.18568	0.188666	0.361011	0.582009	0.575654	0.579913	0.57394
0.384019	0.328954	0.32825	0.352618	0.372468	0.515598	0.497521	0.498391	0.497874		0.384019	0.174268	0.195169	0.3808	0.564994	0.563527	0.554984	0.568224
0.41602	0.303866	0.310738	0.335949	0.358237	0.50548	0.478139	0.487922	0.486546		0.41602	0.178116	0.190131	0.355934	0.541485	0.532386	0.524261	0.549992
0.448022	0.303847	0.29913	0.312489	0.339338	0.494068	0.464212	0.4697	0.481918		0.448022	0.180611	0.162029	0.344364	0.529134	0.526415	0.517911	0.539818
0.480023	0.291355	0.273788	0.299247	0.326928	0.466782	0.444057	0.455883	0.467893		0.480023	0.178789	0.152633	0.324519	0.512501	0.507813	0.498551	0.515425
0.512025	0.273765	0.268821	0.273771	0.305977	0.458403	0.428739	0.436183	0.443001		0.512025	0.142324	0.144941	0.335487	0.498543	0.489499	0.47948	0.505491
0.576028	0.244367	0.243526	0.271415	0.281348	0.429956	0.405075	0.412558	0.415783		0.576028	0.12999	0.13562	0.272716	0.474823	0.463135	0.457517	0.471528
0.640031	0.230718	0.224309	0.241553	0.26146	0.405425	0.381634	0.389637	0.387981		0.640031	0.1339	0.131981	0.2784	0.449672	0.446586	0.427164	0.445412
0.704034	0.206353	0.204565	0.230305	0.247457	0.386378	0.36373	0.365491	0.366173		0.704034	0.120782	0.100107	0.253345	0.430201	0.4239	0.412523	0.436173
0.768037	0.197639	0.1838	0.208547	0.221627	0.368497	0.348328	0.353427	0.346726		0.768037	0.117076	0.0929061	0.233197	0.411435	0.407209	0.38899	0.403172
0.83204	0.184154	0.176133	0.190503	0.209961	0.349317	0.331318	0.336122	0.334974		0.83204	0.103386	0.0942565	0.225497	0.393253	0.391086	0.373857	0.387797
0.896043	0.172969	0.166651	0.182728	0.197019	0.337616	0.3178	0.319214	0.316581		0.896043	0.0890337	0.0866365	0.202898	0.376175	0.375051	0.352783	0.376999
0.960047	0.159664	0.154054	0.168476	0.190288	0.328108	0.301325	0.307405	0.303703		0.960047	0.0833456	0.0774122	0.216036	0.355821	0.365919	0.344508	0.366452
1.02405	0.156259	0.149378	0.16854	0.17751	0.311377	0.285049	0.292447	0.288591		1.02405	0.0872636	0.0994347	0.209585	0.345258	0.346053	0.330658	0.3442
1.15206	0.135109	0.131466	0.156416	0.159734	0.287763	0.263555	0.274627	0.26337		1.15206	0.0656231	0.0754173	0.191186	0.318374	0.326754	0.304176	0.328419
1.28006	0.124339	0.120197	0.134589	0.147587	0.272111	0.247601	0.254823	0.248319		1.28006	0.0801355	0.0684503	0.170691	0.299632	0.29889	0.289248	0.307507
1.40807	0.114821	0.111438	0.127827	0.136575	0.256429	0.236719	0.234986	0.227506		1.40807	0.0660031	0.0526397	0.163747	0.278589	0.2813	0.265754	0.285318
1.53607	0.104253	0.0947617	0.118214	0.125317	0.241245	0.220471	0.218826	0.215757		1.53607	0.0570269	0.0488726	0.149024	0.264583	0.265223	0.250551	0.271253
1.66408	0.0987358	0.092094	0.114015	0.124033	0.225078	0.206133	0.20365	0.201086		1.66408	0.0649057	0.0502522	0.128452	0.248268	0.249351	0.236409	0.258798
1.79209	0.0928627	0.0858013	0.108444	0.11501	0.212641	0.197049	0.18725	0.189819		1.79209	0.0535861	0.0395588	0.123502	0.238646	0.237665	0.219169	0.241054
2.0481	0.0839376	0.0772782	0.0945682	0.097726	0.195281	0.185026	0.173265	0.1653		2.0481	0.0417466	0.0439288	0.124905	0.205291	0.217266	0.206563	0.220264
2.30411	0.0689967	0.0682014	0.0792527	0.0886698	0.177107	0.16522	0.158516	0.153282		2.30411	0.0307183	0.0167703	0.105509	0.190045	0.193545	0.190532	0.199732
2.56012	0.061342	0.0617999	0.0763273	0.0827652	0.163431	0.152972	0.146209	0.141911		2.56012	0.0232983	0.027669	0.1069	0.178969	0.180614	0.169405	0.186973
2.81614	0.0582476	0.0542224	0.0695554	0.0727924	0.154662	0.139765	0.12851	0.126277		2.81614	0.0262819	0.0302926	0.0934642	0.161063	0.164216	0.1518	0.168283
3.07215	0.0503624	0.0504494	0.0620153	0.0669166	0.143766	0.129709	0.12209	0.115122		3.07215	0.0216578	0.0286385	0.0908261	0.151198	0.15258	0.143089	0.158265
3.32816	0.0503142	0.047378	0.0569258	0.0611457	0.138446	0.118399	0.110269	0.108408		3.32816	0.0337271	0.020375	0.0880008	0.140694	0.146656	0.135259	0.150926
3.58417	0.0438582	0.0440765	0.0564246	0.0573036	0.130165	0.113167	0.104713	0.103286		3.58417	0.0251905	0.0227554	0.0650263	0.133025	0.140177	0.124857	0.138214
3.84019	0.0421457	0.0400536	0.0531619	0.0507011	0.122177	0.108675	0.0979031	0.0962125		3.84019	0.00808604	0.0207568	0.0637324	0.124593	0.13042	0.121104	0.126007
4.0962	0.0342515	0.0373094	0.0507964	0.0460642	0.114767	0.102771	0.0931487	0.0907026		4.0962	0.0136959	0.00511238	0.0570671	0.11662	0.119591	0.111296	0.119908
4.60822	0.0241078	0.0317922	0.0512592	0.0440828	0.103004	0.0943626	0.0853919	0.0831233		4.60822	0.0195889	0.0176343	0.06708	0.107433	0.109581	0.104041	0.103011
5.12025	0.0217654	0.0304749	0.043415	0.042672	0.0924239	0.0853138	0.0777881	0.0745524		5.12025	0.0156773	0.0136807	0.0705838	0.0975348	0.0994678	0.0982493	0.097302
5.63227	0.020145	0.0233915	0.0406658	0.0389246	0.082386	0.0795234	0.0739574	0.063979		5.63227	0.00966691	0.0133764	0.0566399	0.0905142	0.091025	0.0861694	0.089308
6.1443	0.0197444	0.0196912	0.0369532	0.0368045	0.0757897	0.0722529	0.0658885	0.0592489		6.1443	0.00784677	0.00968816	0.0569352	0.0817643	0.0811392	0.077374	0.0906649
6.65632	0.0194509	0.0235525	0.0301351	0.0372255	0.0743605	0.0684842	0.060688	0.0562895		6.65632	0.0125464	0.0135988	0.0538178	0.0717182	0.0732805	0.069494	0.0859048
7.16835	0.0161314	0.0218313	0.0280296	0.0288537	0.0674868	0.064134	0.0556277	0.0536965		7.16835	0.0104275	0.00234017	0.0483674	0.0701546	0.0700329	0.0697646	0.0768199
7.68037	0.0175674	0.0174553	0.0272948	0.0242704	0.0648507	0.061355	0.0510311	0.0527977		7.68037	0.00817581	0.0114834	0.0456503	0.0665612	0.0667139	0.065314	0.07191
8.1924	0.0154491	0.0168671	0.0195245	0.0294574	0.0572144	0.0562155	0.0495332	0.0482085		8.1924	0.00777335	-0.00131393	0.0385538	0.0606117	0.0655913	0.0590292	0.0706663
9.21645	0.011125	0.0165559	0.0224643	0.0270281	0.053505	0.0501625	0.042963	0.043395		9.21645	0.00548559	0.0105067	0.0376142	0.0561528	0.0570367	0.0588544	0.059962
10.2405	0.00742137	0.0136635	0.0190939	0.0253658	0.047677	0.0456907	0.0386911	0.0367933		10.2405	0.00473719	0.0113786	0.0380167	0.0481401	0.0497918	0.0532984	0.0534429
11.2645	0.00867554	0.0112879	0.0199893	0.0265004	0.04425	0.0445265	0.037062	0.029449		11.2645	0.00584832	0.00130128	0.0354871	0.0428979	0.0499043	0.0465142	0.0514139
12.2886	0.00624662	0.0121101	0.020539	0.0268057	0.0398078	0.0412647	0.0320569	0.0252923		12.2886	0.00610424	0.0115628	0.0298549	0.0352133	0.0443039	0.0383409	0.0448214
13.3126	0.00597276	0.0141882	0.014007	0.0221677	0.0382966	0.0409296	0.0299282	0.0262485		13.3126	0.00327608	0.0015392	0.025065	0.0341318	0.0386589	0.038307	0.0418216
14.3367	0.00648037	0.0104528	0.0112347	0.0210154	0.038281	0.036729	0.0319305	0.0233999		14.3367	0.00428267	0.00452629	0.0328138	0.0315617	0.0361811	0.0344399	0.0413
15.3607	0.00191482	0.00948854	0.0106543	0.0204066	0.0315774	0.0369518	0.0316843	0.0214119		15.3607	0.00298538	0.00721841	0.0366181	0.0253858	0.0324455	0.0259325	0.0354555
16.3848	0.00392547	0.0112307	0.0108773	0.0164953	0.0328621	0.0351863	0.0303719	0.0169015		16.3848	0.00214085	-0.000855811	0.0334029	0.0237976	0.0306599	0.0256542	0.0346942
18.4329	0.00593752	0.00926729	0.00754048	0.0146463	0.0280725	0.025436	0.0262043	0.0149424		18.4329	0.0073944	0.005182	0.0234406	0.0224506	0.027056	0.0223007	0.0270034
20.481	0.00462575	0.00971582	0.00772446	0.00851061	0.0278335	0.0248057	0.0212262	0.0136528		20.481	0.00463972	0.00549333	0.0238448	0.0173761	0.0228221	0.0213358	0.0217398
22.5291	0.00493569	0.00820364	0.00482323	0.00930975	0.0268018	0.0218475	0.0177393	0.0156597		22.5291	0.00394238	0.00365296	0.0185846	0.0144493	0.0250938	0.0224772	0.0237197
24.5772	0.00397223	0.00663904	0.00917804	0.0115273	0.0240792	0.0243257	0.0150376	0.0124272		24.5772	0.000403936	0.00850006	0.016687	0.0157124	0.0226321	0.0211172	0.0238165
26.6253	0.00367017	0.00647988	0.00628467	0.0167262	0.0235778	0.0225314	0.0144425	0.0116326		26.6253	0.00790072	0.00365031	0.0255526	0.0135197	0.0199633	0.0195236	0.022639
28.6734	0.00396634	0.00552569	0.00489289	0.010984	0.0202116	0.0185235	0.0125293	0.0102041		28.6734	0.00315934	0.00124923	0.0192151	0.0127926	0.0148752	0.016211	0.0201054
30.7215	0.0013008	0.00731832	0.00496196	0.0112695	0.0222149	0.0158213	0.0149148	0.00986726		30.7215	0.00459045	0.001693	0.0223325	0.0097842	0.0155699	0.0119657	0.0157293
32.7696	-0.00122303	0.00853983	0.00720898	0.00876231	0.0224804	0.0141036	0.0176193	0.00814247		32.7696	0.00101572	0.00899383	0.0259501	0.0130139	0.0147636	0.0105043	0.0161287
36.8658	0.0031068	0.00702413	0.00573877	0.0101068	0.0192207	0.0139425	0.0118085	0.00468344		36.8658	-0.000378312	0.00653827	0.0201947	0.00864846	0.00917434	0.0144424	0.0152405
40.962	0.00179773	0.00682501	0.00569519	0.0116763	0.0161648	0.014313	0.0111874	0.000723504		40.962	0.00342509	0.00115359	0.019483	0.00620262	0.00756225	0.0176048	0.015601
45.0582	0.0023731	0.00707911	0.00602772	0.0136964	0.0183942	0.0142997	0.0122271	0.00519442		45.0582	0.00480614	0.00278815	0.027224	0.00535432	0.00918496	0.0148842	0.0151101
49.1544	0.00472424	0.00874623	0.00599779	0.00977437	0.018029	0.014291	0.0111541	0.00561111		49.1544	0.00237268	0.00449026	0.021837	0.00796958	0.00971974	0.0134125	0.0142012
53.2506	0.00198219	0.00898218	0.0090437	0.00598548	0.0175267	0.0105058	0.0136189	0.00381622		53.2506	0.00634426	0.00714737	0.0239374	0.0070971	0.00885314	0.0143691	0.00789367
57.3468	0.00402541	0.0102293	0.00661964	0.00407894	0.0146203	0.00531865	0.0117749	0.00296492		57.3468	-0.00106391	0.000546301	0.0239754	0.0100404	0.00903931	0.0114199	0.0113047
61.443	0.00480854	0.00701058	0.00723733	0.00618747	0.0149045	0.0106271	0.0116126	0.00414648		61.443	-0.00124228	0.004802	0.0230954	0.00877057	0.00614163	0.0107057	0.00712264
65.5392	0.00501973	0.00671033	0.00748583	0.00815961	0.0112904	0.0119534	0.00925946	0.00386152		65.5392	0.00101203	0.00293212	0.0168831	0.0069393	0.00757536	0.0102521	0.00731812
73.7316	0.00259997	0.00702051	0.0039713	0.00651135	0.0151699	0.0101026	0.0103531	0.00236366		73.7316	6.4924e-05	0.0058342	0.0160743	0.00500179	0.00576236	0.00692224	0.00831941
81.924	-0.00172412	0.00744882	0.00513778	0.00697782	0.0122633	0.00381751	0.00756751	0.000475199		81.924	0.000797406	0.0028536	0.0187359	0.00458108	0.00572626	0.00749092	0.0084857
90.1164	-0.000278137	0.00495822	0.00571276	0.00773913	0.013165	0.0074154	0.00917541	0.00148272		90.1164	0.00276293	0.00458641	0.0200638	0.00447477	0.0060559	0.0101677	0.006868
98.3088	0.00139141	0.00249513	0.00370931	0.00757796	0.0135637	0.00933324	0.0140595	0.00527528		98.3088	0.00261816	0.00361355	0.0222906	0.000632976	0.00567707	0.00716672	0.00651514
106.501	-0.000969289	0.00613622	0.00284875	0.00937426	0.0099772	0.00575296	0.0098111	0.00210362		106.501	0.00100183	0.00359764	0.0183139	-0.000332481	0.00333367	0.00874544	0.00672499
114.694	8.53355e-05	0.00707235	0.00463739	0.00820436	0.0116233	0.00685738	0.00954328	0.000623559		114.694	-0.00146682	0.00126702	0.0169389	0.000386547	0.00255521	0.00339368	0.00715266
122.886	0.00106987	0.00538329	0.00333641	0.00846862	0.0125377	0.00643193	0.00633636	0.0048126		122.886	-0.00070594	0.00312737	0.0157059	0.000258379	0.00308674	0.00451093	0.0050735
131.078	-0.000723338	0.00888748	0.00164836	0.00550215	0.00985565	0.00430139	0.00669414	0.00370849		131.078	0.000902773	0.00477666	0.0160525	0.00378363	0.00300444	0.00563048	0.00414253
147.463	0.000881957	0.00739361	0.00348154	0.00229025	0.00881963	0.00184737	0.00951379	0.0016348		147.463	0.0016238	0.00247959	0.0150551	0.00269915	0.00645286	0.00397384	0.00340346
163.848	-0.00094839	0.0049894	0.00173612	0.00280954	0.0156115	0.00347202	0.0078625	-0.000201401		163.848	0.000589244	0.00364836	0.0140386	0.00584561	0.00291127	0.00557567	0.00822387
180.233	0.00188781	0.00562734	0.00256231	0.00421108	0.0136243	0.00177699	0.00697323	-0.000330117		180.233	0.00274243	0.00275179	0.019559	0.00780278	0.000445934	0.00627554	0.00580612
196.618	0.00187091	0.00756778	0.00191325	0.00261021	0.0103592	0.0015314	0.0117704	-5.29978e-05		196.618	0.00188284	0.00173538	0.0198326	0.00278821	0.00309979	0.00160503	0.00301198
213.002	0.000890187	0.00530019	0.00339541	0.00153683	0.00605091	0.00499816	0.0100641	0.00018149		213.002	-0.00128594	0.00223043	0.0194703	-0.00266489	-0.000660431	0.00509241	0.00448857
229.387	0.000873515	0.00595564	0.00378235	0.00360449	0.0100678	0.00186934	0.00976624	0.00163299		229.387	-0.000165837	-0.000330514	0.015987	0.00171414	0.00209507	0.00104776	0.00205355
245.772	0.00254494	0.00487019	0.00273559	0.00281094	0.009142	0.00300425	0.00776832	-0.00171237		245.772	0.00133922	0.00141783	0.0139391	0.00216876	0.00160818	0.00123662	-0.00136508
262.157	0.00232151	0.00664395	0.00236723	0.00176327	0.00785869	0.00249967	0.00617232	-0.00316289		262.157	0.000770589	0.0018664	0.0170014	0.00251272	0.00101383	0.00195762	0.00270183
294.926	0.00123449	0.00646462	0.00354228	0.00212281	0.00922486	-0.000290645	0.0101173	-0.001178		294.926	0.000836903	0.000628487	0.01586	0.00328828	0.0014082	0.00370679	0.00127154
327.696	0.00224065	0.00622393	0.00493154	0.00185864	0.0084213	0.00279152	0.00776761	-0.00357508		327.696	0.00147177	0.00360278	0.0160825	0.00107206	8.71397e-05	0.00379436	0.00231752
360.465	0.000316682	0.00800039	0.00295377	0.0015286	0.0103175	0.00510791	0.00801827	-0.000256829		360.465	0.00112331	0.00265174	0.0155122	0.00168724	0.000601164	0.00221662	-0.000670792
393.235	0.000790266	0.00607702	0.00269856	0.00146977	0.0102326	0.00298069	0.00820198	-0.000889736		393.235	0.000815061	0.00338665	0.0159734	0.00117072	0.00100296	0.00380651	-0.00320688
426.005	-0.000790947	0.00590156	0.00458649	0.00417732	0.0119806	0.00267692	0.0100952	-0.00178228		426.005	0.00162901	0.00388919	0.0134019	0.00492335	0.003292	0.00493022	-0.00411154
458.774	0.00130531	0.00560463	0.00242842	0.00152102	0.0120207	0.00181188	0.0100312	0.000814717		458.774	-0.000904366	0.00149808	0.0167975	0.00219116	0.000420135	0.00179671	-0.00245237
491.544	-0.000263383	0.00744774	0.00079568	0.00242046	0.00833103	0.00154538	0.00948634	0.000203806		491.544	-0.0011623	0.00230725	0.015881	0.00241151	0.000772443	0.00214829	0.000580198
524.313	0.000375663	0.00585581	0.00239873	0.00211484	0.00805936	-0.00182401	0.00975735	0.000308142		524.313	-0.00155804	0.00210153	0.0146484	0.0031049	-0.00358479	0.00159867	-0.00217885
589.853	2.28707e-05	0.00613545	0.00266146	0.000861369	0.00894415	0.000145978	0.0067531	-0.00283363		589.853	0.000489894	0.00148538	0.0154723	-0.0016817	-0.000219267	0.00344843	0.00092629
655.392	0.00107709	0.00672637	0.00389575	0.00149678	0.0115027	0.00118303	0.00939044	0.00118415		655.392	-8.348e-05	0.00227353	0.0132098	0.00035723	-0.00237925	0.00418705	0.000255359
720.931	0.00105076	0.00725822	0.00407671	0.00181366	0.0135883	-0.000422953	0.00923684	0.000564956		720.931	0.000916247	0.00150199	0.0127101	0.0017697	0.001111	-0.000219911	0.0014287
786.47	0.00131995	0.00620879	0.00250483	0.00213566	0.0106199	0.000976709	0.0086365	-0.00241068		786.47	8.73432e-05	0.00135265	0.0112055	0.00327025	0.000350032	2.90223e-05	0.000106215
852.009	0.000941401	0.00664637	0.00136174	0.00184594	0.0111597	-0.000386767	0.00882042	-7.79328e-05		852.009	-0.000431061	0.00202187	0.0150906	0.00067193	0.000305574	-0.00100317	-0.00152097
917.548	0.00131519	0.00631597	0.00259812	0.00107383	0.0142543	0.00223878	0.00723856	-0.000483515		917.548	-0.000818432	0.00216981	0.015744	0.00194496	0.000817544	5.21352e-05	0.000508958
983.088	0.00167728	0.00615503	0.00082103	0.000716321	0.0115949	0.00120413	0.00903873	0.000184589		983.088	5.87255e-05	0.000658187	0.0158191	0.00130295	0.00238019	-0.0020752	-0.000993546
1048.63	0.00097164	0.00613486	0.00156281	-0.000412948	0.0122245	-0.000674193	0.00821068	-0.000663218		1048.63	-0.000857739	0.0024378	0.0152765	0.00223619	0.00342283	0.000937527	-0.00159545
1179.71	0.000500677	0.00570028	0.0029836	0.000415406	0.0117365	-0.00135715	0.00802853	0.000218522		1179.71	0.000445531	0.00188919	0.0138206	-0.000157921	-0.00128181	-0.00133434	0.00332432
1310.78	0.000467433	0.0059448	0.00337785	0.000392363	0.0105587	-0.000591422	0.00694984	0.00146413		1310.78	-0.000214401	0.000256416	0.0137927	-3.26116e-06	-0.0011983	-0.000457732	0.0027163
1441.86	0.000404795	0.00595028	0.00309611	0.000542624	0.00953596	-0.00185123	0.00779261	-0.00151713		1441.86	-0.00121635	0.000706535	0.0141204	0.000242598	-0.000351164	-0.00141417	0.0011842
1572.94	0.00153285	0.00717827	0.0017875	0.000526285	0.00926065	-0.000442045	0.00743132	0.00145303		1572.94	-7.11415e-05	0.000235811	0.0145869	-0.000988817	0.0025997	-0.000828572	-0.000390549
1704.02	0.00103235	0.00538923	0.00314548	0.00124852	0.00941657	0.000306398	0.00844333	0.00191678		1704.02	-0.000908481	0.000501517	0.0148989	-0.000290024	0.00160336	-0.000550502	-0.00317624
1835.1	0.000299368	0.00614386	0.00299595	-0.000227189	0.011587	0.000134407	0.00869898	0.000786439		1835.1	-0.000792629	0.00185278	0.0135925	0.000324686	0.00399811	-0.00187546	0.000288358
1966.18	0.000432762	0.00652265	0.00214134	0.000844409	0.0104468	0.000903303	0.00768355	-0.000135817		1966.18	8.28766e-05	0.00108624	0.0154488	-3.00767e-05	-0.000955131	-0.00173907	0.00176313
2097.25	0.00109333	0.00574386	0.00191086	0.00127421	0.00965946	0.00249606	0.00711267	-0.00082816		2097.25	5.13969e-05	0.000922578	0.0151617	2.69057e-06	-0.000675457	-0.00186769	0.000364677
2359.41	0.000370743	0.0061394	0.00271039	-0.000546881	0.00828982	0.00158361	0.00725099	-0.000601682		2359.41	-8.85205e-05	4.78181e-05	0.0150678	0.00120505	-0.000849178	-0.00107461	0.00198375
2621.57	0.000393802	0.00534632	0.00164892	0.0002234	0.00915443	0.00072856	0.00718774	-0.00110593		2621.57	-0.000406647	0.000636315	0.0151714	-0.000456367	-0.000852091	-0.00162456	0.00282317
2883.72	0.000351232	0.00534802	0.00201878	-7.9059e-05	0.00863012	0.0015509	0.00704683	0.00106874		2883.72	0.000687509	-7.29778e-06	0.0163415	0.00321859	0.000251827	0.000188014	0.000171882
3145.88	0.000856729	0.00636139	0.00207046	-0.00156526	0.00865011	-0.000124104	0.00598674	-5.17725e-05		3145.88	0.000545216	0.000862398	0.0158284	0.00274565	0.000572096	-0.00168103	-0.000445902
3408.04	0.000409889	0.00611633	0.00214097	0.000917018	0.00892152	-0.00146661	0.00663613	0.000636581		3408.04	0.000386887	0.000911977	0.0155107	0.000321227	-0.00137325	-0.00200425	-0.00117154
3670.19	0.000540047	0.00585996	0.00172277	0.00101155	0.00995326	-0.000344146	0.00613826	-0.000432675		3670.19	0.000198355	0.00114116	0.0154522	-0.000918298	-0.00025769	-0.00054532	0.000607871
3932.35	0.000909124	0.00579886	0.00244794	0.00125879	0.00836469	-0.00043092	0.00733307	-0.000238331		3932.35	-0.000593984	0.000791379	0.013861	0.000606658	-0.000661914	0.000621438	-0.00154803
4194.51	0.00022623	0.00569301	0.00241388	0.000149258	0.00919001	0.000105353	0.00769719	0.000537541		4194.51	-0.000514697	0.000972648	0.0160774	0.000820381	0.000155849	0.00328114	-0.000167943
4718.82	0.00110799	0.00532334	0.00152904	0.0006656	0.00883269	0.000219346	0.00673033	0.000143502		4718.82	-0.000857736	0.000857893	0.0172916	-0.00261255	0.000401078	-4.48327e-06	0.000979459
5243.13	7.17558e-05	0.00533688	0.00191989	0.000724983	0.00745901	-0.000240576	0.00667008	-0.000150285		5243.13	0.000193633	-9.21795e-05	0.0193877	0.000669747	0.00184167	-0.00128839	0.00050011
5767.45	0.000318771	0.00523926	0.00231189	-0.000670838	0.0087862	-0.000809266	0.00676178	-0.000912659		5767.45	0.000480125	0.000542992	0.0189502	0.00118019	0.00203388	-0.000411479	0.000496606
6291.76	0.000258911	0.00519918	0.00139857	-0.000520409	0.00832891	0.00154114	0.00665794	8.96714e-05		6291.76	8.65228e-05	0.000209308	0.0193479	0.00168406	0.00190773	-0.000815102	0.000841046
6816.07	0.000275628	0.00542347	0.00231681	0.000677445	0.0079073	-0.00028076	0.00633902	0.000997039		6816.07	0.000424468	0.00100568	0.0198301	5.6843e-05	0.00189779	0.00165699	0.000901479
7340.39	0.000611624	0.00525343	0.00163937	0.000488521	0.0086264	-0.00012658	0.0066752	-0.000829945		7340.39	1.31483e-05	0.000325751	0.0208815	-0.000333311	-0.00213247	0.00342445	-0.000427571
7864.7	0.000477108	0.00547319	0.00131965	0.000532868	0.00839028	-0.000699765	0.00723102	0.00107573		7864.7	-0.00033512	0.000665107	0.0223586	0.000758127	-0.00281538	0.00365233	-0.00233897
8389.01	7.70344e-05	0.00507112	0.00201551	-0.000498553	0.00893178	-0.00143551	0.00677296	-0.00127575		8389.01	9.72862e-05	9.81826e-05	0.0207518	0.00134909	0.000717674	0.00185027	0.000332429
9437.64	0.000525247	0.00379808	0.00108607	0.000450564	NaN	NaN	0.00488716	-0.00104982		9437.64	-5.91878e-05	0.000430181	NaN	NaN	NaN	-0.00109007	NaN
10486.3	0.000638995	0.00418255	0.0014541	9.20143e-06	NaN	NaN	0.00486088	-0.000715665		10486.3	-0.000242701	0.00103706	NaN	NaN	NaN	-0.00181726	NaN
11534.9	0.000658803	0.00400742	0.0013609	0.000826376	NaN	NaN	0.00535063	-0.000838995		11534.9	0.00046038	0.000229172	NaN	NaN	NaN	-0.000491508	NaN
12583.5	5.74916e-05	0.0042306	0.00118183	0.00159834	NaN	NaN	0.00560163	0.00033958		12583.5	-0.000144432	6.90006e-05	NaN	NaN	NaN	0.000587796	NaN
13632.1	0.0001835	0.00463983	0.00119985	0.00120549	NaN	NaN	0.00519259	1.23892e-05		13632.1	2.54469e-05	9.74528e-05	NaN	NaN	NaN	-0.00299779	NaN
14680.8	0.00036036	0.00465297	0.00131964	0.000211899	NaN	NaN	0.00561007	0.000515855		14680.8	-3.70916e-05	0.000527354	NaN	NaN	NaN	0.00069744	NaN
15729.4	0.000286343	0.00431431	0.000509004	0.000380605	NaN	NaN	0.00500125	-4.38262e-05		15729.4	-0.000484042	0.000408915	NaN	NaN	NaN	0.00530387	NaN
16778	4.8258e-05	0.00423303	0.000329248	-0.000167544	NaN	NaN	0.00498244	-0.0004149		16778	9.93118e-05	0.000910663	NaN	NaN	NaN	-0.000137241	NaN
18875.3	0.000610123	0.00325604	-0.000156725	NaN	NaN	NaN	0.00108827	NaN		18875.3	-0.000401364	NaN	NaN
20972.5	0.000578452	0.00267919	-0.000236663	NaN	NaN	NaN	0.00144601	NaN		20972.5	-0.000219209	NaN	NaN
23069.8	-9.53095e-05	0.00287175	-0.000407555	NaN	NaN	NaN	0.00138777	NaN		23069.8	9.72069e-06	NaN	NaN
25167	-0.000231359	0.0029171	-0.000595258	NaN	NaN	NaN	0.00118265	NaN		25167	0.000136616	NaN	NaN
27264.3	-0.000403898	0.00296725	-0.000679268	NaN	NaN	NaN	0.000916761	NaN		27264.3	-0.000257285	NaN	NaN
29361.6	8.79949e-05	0.00276589	-0.00111475	NaN	NaN	NaN	0.00181062	NaN		29361.6	-0.000342347	NaN	NaN
31458.8	-0.000215567	0.00308775	-0.00232584	NaN	NaN	NaN	0.00131627	NaN		31458.8	0.000368246	NaN	NaN
33556.1	-0.000357827	0.00302691	-0.00119525	NaN	NaN	NaN	0.00185104	NaN		33556.1	0.000306984	NaN	NaN

## Sheet: Figure S2
10 uM hnRNPA1 + 1 uM RNA								10 uM hnRNPA1 + 10 uM RNA
Correlation		vgood Standard Deviation Channel 2	Fit Channel 2		Residuals Channel 2			T1 P1 R1_1 Correlation Channel 2		T1 P1 R1_1 Standard Deviation Channel 2	T1 P1 R1_1 Fit Channel 2		T1 P1 R1_1 Residuals Channel 2			Monomeric hnRNPA1
Time [ms]	Correlation Channel 2	Standard Deviation Channel 2	Time [ms]	Fit Channel 2	Time [ms]	Residuals Channel 2		Time [ms]	Correlation Channel 2	Standard Deviation Channel 2	Time [ms]	Fit Channel 2	Time [ms]	Residuals Channel 2		Time,ms	Correlation
0.00100005	1.16394	0.0292144	0.00100005	1.11687	0.00100005	0.0012141		0.00100005	1.17873	0.0266634	0.00100005	1.08046	0.00100005	0.00205795		0.00100005	1.16394
0.0020001	1.1356	0.0292886	0.0020001	1.10813	0.0020001	0.000708481		0.0020001	1.09871	0.0265741	0.0020001	1.07646	0.0020001	0.000466098		0.0020001	1.1356
0.00300015	1.07782	0.0305832	0.00300015	1.09958	0.00300015	-0.000561326		0.00300015	1.0662	0.0260271	0.00300015	1.07249	0.00300015	-0.000131542		0.00300015	1.07782
0.00400019	1.07519	0.0305133	0.00400019	1.09121	0.00400019	-0.000413397		0.00400019	1.06162	0.0255846	0.00400019	1.06855	0.00400019	-0.000145089		0.00400019	1.07519
0.00500024	1.08975	0.0292448	0.00500024	1.08302	0.00500024	0.000173502		0.00500024	1.10634	0.0265988	0.00500024	1.06465	0.00500024	0.000873052		0.00500024	1.08975
0.00600029	1.06525	0.029198	0.00600029	1.075	0.00600029	-0.000251625		0.00600029	1.06812	0.0261586	0.00600029	1.06079	0.00600029	0.000153446		0.00600029	1.06525
0.00700034	1.05162	0.0302178	0.00700034	1.06715	0.00700034	-0.000400437		0.00700034	1.05963	0.0263318	0.00700034	1.05697	0.00700034	5.56953e-05		0.00700034	1.05162
0.00800039	1.05063	0.0299745	0.00800039	1.05945	0.00800039	-0.000227377		0.00800039	1.10105	0.0255413	0.00800039	1.05317	0.00800039	0.00100263		0.00800039	1.05063
0.00900044	1.03502	0.0298644	0.00900044	1.05191	0.00900044	-0.000435686		0.00900044	1.04146	0.0265794	0.00900044	1.04942	0.00900044	-0.000166644		0.00900044	1.03502
0.0100005	1.0292	0.0296167	0.0100005	1.04451	0.0100005	-0.000395001		0.0100005	1.01861	0.0259419	0.0100005	1.04569	0.0100005	-0.000567185		0.0100005	1.0292
0.0110005	1.02497	0.0288966	0.0110005	1.03726	0.0110005	-0.000317222		0.0110005	1.07523	0.0254614	0.0110005	1.042	0.0110005	0.000695701		0.0110005	1.02497
0.0120006	1.06377	0.0289738	0.0120006	1.03015	0.0120006	0.000867072		0.0120006	1.04759	0.0263444	0.0120006	1.03835	0.0120006	0.00019346		0.0120006	1.06377
0.0130006	1.02505	0.0289873	0.0130006	1.02318	0.0130006	4.83125e-05		0.0130006	1.05726	0.0256379	0.0130006	1.03472	0.0130006	0.000471893		0.0130006	1.02505
0.0140007	0.974247	0.0297911	0.0140007	1.01634	0.0140007	-0.00108566		0.0140007	1.01887	0.0266667	0.0140007	1.03113	0.0140007	-0.000256699		0.0140007	0.974247
0.0150007	0.969704	0.0309073	0.0150007	1.00962	0.0150007	-0.00102961		0.0150007	1.02055	0.0256401	0.0150007	1.02757	0.0150007	-0.000146969		0.0150007	0.969704
0.0160008	0.975802	0.0302699	0.0160008	1.00303	0.0160008	-0.000702237		0.0160008	1.02868	0.0251491	0.0160008	1.02405	0.0160008	9.69829e-05		0.0160008	0.975802
0.0180009	0.999057	0.0212238	0.0180009	0.990193	0.0180009	0.000228655		0.0180009	1.0068	0.0183669	0.0180009	1.01708	0.0180009	-0.00021534		0.0180009	0.999057
0.020001	1	0.0210835	0.020001	0.977806	0.020001	0.000572492		0.020001	0.999997	0.0197092	0.020001	1.01024	0.020001	-0.000214561		0.020001	1
0.0220011	0.953099	0.021403	0.0220011	0.965839	0.0220011	-0.000328628		0.0220011	0.958432	0.0188857	0.0220011	1.00352	0.0220011	-0.000944243		0.0220011	0.953099
0.0240012	0.961829	0.0208847	0.0240012	0.954269	0.0240012	0.000195002		0.0240012	1.01351	0.0184837	0.0240012	0.996916	0.0240012	0.000347607		0.0240012	0.961829
0.0260013	0.953326	0.0210619	0.0260013	0.943072	0.0260013	0.000264487		0.0260013	0.974173	0.0183731	0.0260013	0.990424	0.0260013	-0.000340339		0.0260013	0.953326
0.0280014	0.933321	0.0215756	0.0280014	0.932227	0.0280014	2.82007e-05		0.0280014	0.993529	0.0184984	0.0280014	0.984043	0.0280014	0.00019865		0.0280014	0.933321
0.0300015	0.914862	0.0208383	0.0300015	0.921715	0.0300015	-0.00017677		0.0300015	0.966333	0.0181903	0.0300015	0.977771	0.0300015	-0.000239527		0.0300015	0.914862
0.0320016	0.940765	0.0210767	0.0320016	0.911517	0.0320016	0.000754429		0.0320016	0.957764	0.0188983	0.0320016	0.971604	0.0320016	-0.000289845		0.0320016	0.940765
0.0360017	0.901722	0.0156218	0.0360017	0.891996	0.0360017	0.000250866		0.0360017	0.943452	0.0138926	0.0360017	0.959578	0.0360017	-0.000337719		0.0360017	0.901722
0.0400019	0.887946	0.0152729	0.0400019	0.873543	0.0400019	0.000371507		0.0400019	0.950745	0.0140217	0.0400019	0.947946	0.0400019	5.86115e-05		0.0400019	0.887946
0.0440021	0.853408	0.0157805	0.0440021	0.856053	0.0440021	-6.82165e-05		0.0440021	0.934587	0.014399	0.0440021	0.936691	0.0440021	-4.40574e-05		0.0440021	0.853408
0.0480023	0.820981	0.0149227	0.0480023	0.839433	0.0480023	-0.000475941		0.0480023	0.900588	0.014465	0.0480023	0.925794	0.0480023	-0.000527871		0.0480023	0.820981
0.0520025	0.797615	0.0149389	0.0520025	0.823604	0.0520025	-0.000670374		0.0520025	0.895203	0.0134649	0.0520025	0.915241	0.0520025	-0.000419617		0.0520025	0.797615
0.0560027	0.806438	0.0155517	0.0560027	0.808497	0.0560027	-5.30972e-05		0.0560027	0.888942	0.0136038	0.0560027	0.905015	0.0560027	-0.000336597		0.0560027	0.806438
0.0600029	0.79601	0.0151154	0.0600029	0.794048	0.0600029	5.06004e-05		0.0600029	0.889982	0.0139149	0.0600029	0.895102	0.0600029	-0.000107218		0.0600029	0.79601
0.0640031	0.781255	0.0151727	0.0640031	0.780206	0.0640031	2.7066e-05		0.0640031	0.892	0.0134317	0.0640031	0.885488	0.0640031	0.000136364		0.0640031	0.781255
0.0720035	0.766272	0.0112282	0.0720035	0.754154	0.0720035	0.000312556		0.0720035	0.879942	0.0108317	0.0720035	0.867106	0.0720035	0.00026881		0.0720035	0.766272
0.0800039	0.716825	0.0110867	0.0800039	0.730022	0.0800039	-0.000340396		0.0800039	0.849877	0.0108039	0.0800039	0.849771	0.0800039	2.2141e-06		0.0800039	0.716825
0.0880043	0.705728	0.0114885	0.0880043	0.707556	0.0880043	-4.71328e-05		0.0880043	0.826062	0.0106003	0.0880043	0.833395	0.0880043	-0.000153557		0.0880043	0.705728
0.0960047	0.691544	0.0113364	0.0960047	0.686552	0.0960047	0.000128762		0.0960047	0.818839	0.0105728	0.0960047	0.817897	0.0960047	1.97211e-05		0.0960047	0.691544
0.104005	0.681737	0.011399	0.104005	0.666845	0.104005	0.000384108		0.104005	0.783376	0.010871	0.104005	0.803206	0.104005	-0.000415264		0.104005	0.681737
0.112005	0.670736	0.010962	0.112005	0.648297	0.112005	0.000578766		0.112005	0.794696	0.010357	0.112005	0.789256	0.112005	0.00011392		0.112005	0.670736
0.120006	0.635534	0.0108722	0.120006	0.630794	0.120006	0.000122266		0.120006	0.775929	0.0106596	0.120006	0.775989	0.120006	-1.26047e-06		0.120006	0.635534
0.128006	0.616225	0.0109309	0.128006	0.614237	0.128006	5.12659e-05		0.128006	0.772386	0.010115	0.128006	0.763351	0.128006	0.000189204		0.128006	0.616225
0.144007	0.584669	0.00854145	0.144007	0.583643	0.144007	2.64669e-05		0.144007	0.745495	0.00805772	0.144007	0.73977	0.144007	0.000119882		0.144007	0.584669
0.160008	0.555892	0.00811528	0.160008	0.555968	0.160008	-1.98065e-06		0.160008	0.717679	0.00818292	0.160008	0.718177	0.160008	-1.04232e-05		0.160008	0.555892
0.176009	0.530115	0.00828206	0.176009	0.530793	0.176009	-1.74883e-05		0.176009	0.705996	0.00826273	0.176009	0.698292	0.176009	0.000161344		0.176009	0.530115
0.192009	0.510575	0.00810072	0.192009	0.50778	0.192009	7.21131e-05		0.192009	0.690071	0.00812564	0.192009	0.679884	0.192009	0.000213346		0.192009	0.510575
0.20801	0.468376	0.00850831	0.20801	0.486655	0.20801	-0.000471475		0.20801	0.671574	0.00801781	0.20801	0.662759	0.20801	0.000184582		0.20801	0.468376
0.224011	0.463278	0.00834632	0.224011	0.467192	0.224011	-0.000100945		0.224011	0.650363	0.0082754	0.224011	0.646759	0.224011	7.54903e-05		0.224011	0.463278
0.240012	0.446131	0.0081953	0.240012	0.449199	0.240012	-7.9151e-05		0.240012	0.643176	0.00804572	0.240012	0.631747	0.240012	0.000239346		0.240012	0.446131
0.256012	0.423727	0.00772042	0.256012	0.432516	0.256012	-0.000226723		0.256012	0.621968	0.0080184	0.256012	0.61761	0.256012	9.12752e-05		0.256012	0.423727
0.288014	0.400821	0.00650456	0.288014	0.402544	0.288014	-4.4437e-05		0.288014	0.591827	0.00688987	0.288014	0.591593	0.288014	4.90053e-06		0.288014	0.400821
0.320016	0.36471	0.00635443	0.320016	0.376376	0.320016	-0.000300915		0.320016	0.570717	0.00660485	0.320016	0.5681	0.320016	5.48158e-05		0.320016	0.36471
0.352017	0.356382	0.00620151	0.352017	0.353333	0.352017	7.86415e-05		0.352017	0.542599	0.00658653	0.352017	0.546686	0.352017	-8.55849e-05		0.352017	0.356382
0.384019	0.328954	0.00611055	0.384019	0.332886	0.384019	-0.000101411		0.384019	0.526608	0.00650108	0.384019	0.527018	0.384019	-8.59017e-06		0.384019	0.328954
0.41602	0.303866	0.00618114	0.41602	0.314619	0.41602	-0.000277375		0.41602	0.511942	0.00668985	0.41602	0.508841	0.41602	6.49392e-05		0.41602	0.303866
0.448022	0.303847	0.00624294	0.448022	0.298204	0.448022	0.000145566		0.448022	0.493885	0.00641534	0.448022	0.491957	0.448022	4.0367e-05		0.448022	0.303847
0.480023	0.291355	0.00633791	0.480023	0.283371	0.480023	0.000205936		0.480023	0.475995	0.00654026	0.480023	0.476209	0.480023	-4.47205e-06		0.480023	0.291355
0.512025	0.273765	0.00611586	0.512025	0.269903	0.512025	9.9615e-05		0.512025	0.456523	0.00655268	0.512025	0.461468	0.512025	-0.000103557		0.512025	0.273765
0.576028	0.244367	0.00497301	0.576028	0.246372	0.576028	-5.17072e-05		0.576028	0.435034	0.00557964	0.576028	0.434604	0.576028	8.99444e-06		0.576028	0.244367
0.640031	0.230718	0.00475073	0.640031	0.226501	0.640031	0.000108768		0.640031	0.41089	0.00574466	0.640031	0.410704	0.640031	3.90409e-06		0.640031	0.230718
0.704034	0.206353	0.00486294	0.704034	0.209499	0.704034	-8.11595e-05		0.704034	0.386329	0.00565218	0.704034	0.389277	0.704034	-6.17208e-05		0.704034	0.206353
0.768037	0.197639	0.00483197	0.768037	0.194788	0.768037	7.35575e-05		0.768037	0.366763	0.0055237	0.768037	0.369947	0.768037	-6.66673e-05		0.768037	0.197639
0.83204	0.184154	0.00475277	0.83204	0.181934	0.83204	5.72537e-05		0.83204	0.346983	0.00547243	0.83204	0.352415	0.83204	-0.000113743		0.83204	0.184154
0.896043	0.172969	0.00468528	0.896043	0.170608	0.896043	6.08961e-05		0.896043	0.329785	0.00539143	0.896043	0.336438	0.896043	-0.000139344		0.896043	0.172969
0.960047	0.159664	0.00508807	0.960047	0.160554	0.960047	-2.29465e-05		0.960047	0.314738	0.00545494	0.960047	0.321818	0.960047	-0.000148274		0.960047	0.159664
1.02405	0.156259	0.00470694	1.02405	0.151569	1.02405	0.00012098		1.02405	0.300739	0.00543956	1.02405	0.308388	1.02405	-0.000160201		1.02405	0.156259
1.15206	0.135109	0.00388286	1.15206	0.136193	1.15206	-2.79511e-05		1.15206	0.28416	0.00471442	1.15206	0.284561	1.15206	-8.39632e-06		1.15206	0.135109
1.28006	0.124339	0.00393155	1.28006	0.123519	1.28006	2.11697e-05		1.28006	0.259683	0.00466877	1.28006	0.264069	1.28006	-9.18455e-05		1.28006	0.124339
1.40807	0.114821	0.00408062	1.40807	0.112895	1.40807	4.96804e-05		1.40807	0.240962	0.00468087	1.40807	0.246259	1.40807	-0.000110917		1.40807	0.114821
1.53607	0.104253	0.00395927	1.53607	0.103863	1.53607	1.00667e-05		1.53607	0.226244	0.0046092	1.53607	0.230637	1.53607	-9.19898e-05		1.53607	0.104253
1.66408	0.0987358	0.00411719	1.66408	0.0960926	1.66408	6.81776e-05		1.66408	0.216212	0.00445919	1.66408	0.216823	1.66408	-1.27993e-05		1.66408	0.0987358
1.79209	0.0928627	0.00408324	1.79209	0.0893382	1.79209	9.09107e-05		1.79209	0.206605	0.00455698	1.79209	0.204522	1.79209	4.36028e-05		1.79209	0.0928627
1.92009	0.0900608	0.00385725	1.92009	0.083414	1.92009	0.000171447		1.92009	0.197933	0.00456362	1.92009	0.193499	1.92009	9.28637e-05		2.0481	0.0839376
2.0481	0.0839376	0.00396388	2.0481	0.0781772	2.0481	0.000148584		2.0481	0.185008	0.0043723	2.0481	0.183563	2.0481	3.02425e-05		2.30411	0.0689967
2.30411	0.0689967	0.00321804	2.30411	0.0693404	2.30411	-8.86585e-06		2.30411	0.167805	0.00403429	2.30411	0.166373	2.30411	2.99833e-05		2.56012	0.061342
2.56012	0.061342	0.00328548	2.56012	0.062176	2.56012	-2.15131e-05		2.56012	0.148977	0.00401533	2.56012	0.15202	2.56012	-6.37205e-05		2.81614	0.0582476
2.81614	0.0582476	0.00330871	2.81614	0.0562548	2.81614	5.14036e-05		2.81614	0.138689	0.00392961	2.81614	0.139858	2.81614	-2.44786e-05		3.07215	0.0503624
3.07215	0.0503624	0.00328321	3.07215	0.0512826	3.07215	-2.37335e-05		3.07215	0.128598	0.0039414	3.07215	0.129421	3.07215	-1.72408e-05		3.32816	0.0503142
3.32816	0.0503142	0.00319689	3.32816	0.047051	3.32816	8.41722e-05		3.32816	0.121755	0.0038151	3.32816	0.120369	3.32816	2.90314e-05		3.58417	0.0438582
3.58417	0.0438582	0.00325243	3.58417	0.0434083	3.58417	1.16037e-05		3.58417	0.112245	0.00386176	3.58417	0.112443	3.58417	-4.14449e-06		3.84019	0.0421457
3.84019	0.0421457	0.00334126	3.84019	0.0402416	3.84019	4.91139e-05		3.84019	0.102541	0.00378441	3.84019	0.105447	3.84019	-6.08591e-05		4.0962	0.0342515
4.0962	0.0342515	0.00332921	4.0962	0.0374649	4.0962	-8.28864e-05		4.0962	0.101304	0.0038444	4.0962	0.0992274	4.0962	4.34797e-05		4.60822	0.0241078
4.60822	0.0241078	0.00284045	4.60822	0.0328294	4.60822	-0.000224962		4.60822	0.0915484	0.00346779	4.60822	0.088653	4.60822	6.06349e-05		5.12025	0.0217654
5.12025	0.0217654	0.00277737	5.12025	0.02912	5.12025	-0.000189703		5.12025	0.0855387	0.00336677	5.12025	0.0800039	5.12025	0.000115909		5.63227	0.020145
5.63227	0.020145	0.00288768	5.63227	0.0260896	5.63227	-0.000153334		5.63227	0.0784431	0.00341552	5.63227	0.0728011	5.63227	0.000118153		6.1443	0.0197444
6.1443	0.0197444	0.00282561	6.1443	0.0235715	6.1443	-9.87143e-05		6.1443	0.0714908	0.00337464	6.1443	0.0667124	6.1443	0.000100068		6.65632	0.0194509
6.65632	0.0194509	0.00278294	6.65632	0.0214489	6.65632	-5.15352e-05		6.65632	0.0624226	0.00344457	6.65632	0.0614999	6.65632	1.93235e-05		7.16835	0.0161314
7.16835	0.0161314	0.00287832	7.16835	0.0196378	7.16835	-9.04448e-05		7.16835	0.0613731	0.00336164	7.16835	0.0569888	7.16835	9.18131e-05		7.68037	0.0175674
7.68037	0.0175674	0.00275595	7.68037	0.0180763	7.68037	-1.31243e-05		7.68037	0.053855	0.0034562	7.68037	0.053048	7.68037	1.69001e-05		8.1924	0.0154491
8.1924	0.0154491	0.00281718	8.1924	0.0167175	8.1924	-3.27179e-05		8.1924	0.052927	0.00335571	8.1924	0.0495769	8.1924	7.01576e-05		9.21645	0.011125
9.21645	0.011125	0.00232293	9.21645	0.014473	9.21645	-8.63579e-05		9.21645	0.0472061	0.0031254	9.21645	0.0437473	9.21645	7.24335e-05		10.2405	0.00742137
10.2405	0.00742137	0.00236858	10.2405	0.0127002	10.2405	-0.000136161		10.2405	0.0444654	0.00312504	10.2405	0.0390478	10.2405	0.000113454		11.2645	0.00867554
11.2645	0.00867554	0.00238551	11.2645	0.011269	11.2645	-6.68961e-05		11.2645	0.0419469	0.00324032	11.2645	0.0351831	11.2645	0.000141645		12.2886	0.00624662
12.2886	0.00624662	0.00235771	12.2886	0.0100926	12.2886	-9.9203e-05		12.2886	0.0371386	0.00306173	12.2886	0.0319524	12.2886	0.000108608		13.3126	0.00597276
13.3126	0.00597276	0.00241544	13.3126	0.00911083	13.3126	-8.09432e-05		13.3126	0.0360251	0.00301817	13.3126	0.0292139	13.3126	0.000142637		14.3367	0.00648037
14.3367	0.00648037	0.00242426	14.3367	0.00828087	14.3367	-4.64418e-05		14.3367	0.0372243	0.00312275	14.3367	0.0268654	14.3367	0.000216933		15.3607	0.00191482
15.3607	0.00191482	0.00250416	15.3607	0.00757139	15.3607	-0.000145905		15.3607	0.028363	0.00304008	15.3607	0.0248308	15.3607	7.39719e-05		16.3848	0.00392547
16.3848	0.00392547	0.00232969	16.3848	0.00695899	16.3848	-7.82462e-05		16.3848	0.0294223	0.00314512	16.3848	0.0230524	16.3848	0.000133396		18.4329	0.00593752
18.4329	0.00593752	0.00209463	18.4329	0.00595821	18.4329	-5.33547e-07		18.4329	0.0256922	0.00275657	18.4329	0.0200965	18.4329	0.000117183		20.481	0.00462575
20.481	0.00462575	0.00210781	20.481	0.00517824	20.481	-1.42508e-05		20.481	0.021919	0.00285687	20.481	0.017744	20.481	8.74314e-05		22.5291	0.00493569
22.5291	0.00493569	0.00204547	22.5291	0.00455598	22.5291	9.79418e-06		22.5291	0.0223052	0.00283069	22.5291	0.0158316	22.5291	0.000135568		24.5772	0.00397223
24.5772	0.00397223	0.00212789	24.5772	0.00404989	24.5772	-2.00309e-06		24.5772	0.0215524	0.00270286	24.5772	0.0142496	24.5772	0.000152932		26.6253	0.00367017
26.6253	0.00367017	0.00209146	26.6253	0.00363155	26.6253	9.96152e-07		26.6253	0.0171323	0.00267369	26.6253	0.0129217	26.6253	8.81765e-05		28.6734	0.00396634
28.6734	0.00396634	0.00209221	28.6734	0.00328095	28.6734	1.76788e-05		28.6734	0.0136699	0.00273446	28.6734	0.011793	28.6734	3.93042e-05		30.7215	0.0013008
30.7215	0.0013008	0.00209795	30.7215	0.00298361	30.7215	-4.34062e-05		30.7215	0.0123949	0.00259778	30.7215	0.0108234	30.7215	3.29087e-05		32.7696	-0.00122303
32.7696	-0.00122303	0.00213662	32.7696	0.0027288	32.7696	-0.000101933		32.7696	0.0153128	0.00257393	32.7696	0.0099826	32.7696	0.000111623		36.8658	0.0031068
36.8658	0.0031068	0.00177372	36.8658	0.00231632	36.8658	2.03896e-05		36.8658	0.0149352	0.00245621	36.8658	0.00859997	36.8658	0.000132671		40.962	0.00179773
40.962	0.00179773	0.00170762	40.962	0.00199849	40.962	-5.17852e-06		40.962	0.0126652	0.00248373	40.962	0.00751417	40.962	0.000107872		45.0582	0.0023731
45.0582	0.0023731	0.00170868	45.0582	0.0017474	45.0582	1.6139e-05		45.0582	0.0105738	0.00249637	45.0582	0.00664209	45.0582	8.23371e-05		49.1544	0.00472424
49.1544	0.00472424	0.0017425	49.1544	0.00154492	49.1544	8.20069e-05		49.1544	0.0139299	0.00245337	49.1544	0.00592855	49.1544	0.000167562		53.2506	0.00198219
53.2506	0.00198219	0.00176211	53.2506	0.0013788	53.2506	1.55636e-05		53.2506	0.0113505	0.002567	53.2506	0.00533557	53.2506	0.000125963		57.3468	0.00402541
57.3468	0.00402541	0.0017004	57.3468	0.0012405	57.3468	7.18336e-05		57.3468	0.013442	0.00258003	57.3468	0.0048362	57.3468	0.00018022		61.443	0.00480854
61.443	0.00480854	0.00177733	61.443	0.0011239	61.443	9.50413e-05		61.443	0.0100922	0.00256031	61.443	0.00441083	61.443	0.000118978		65.5392	0.00501973
65.5392	0.00501973	0.00175185	65.5392	0.00102451	65.5392	0.000103052		65.5392	0.0100113	0.00256797	65.5392	0.00404485	65.5392	0.000124948		73.7316	0.00259997
73.7316	0.00259997	0.00140076	73.7316	0.000864708	73.7316	4.47591e-05		73.7316	0.00986957	0.00213983	73.7316	0.00344931	73.7316	0.000134451		81.924	-0.00172412
81.924	-0.00172412	0.00136435	81.924	0.000742556	81.924	-6.36251e-05		81.924	0.0116426	0.00212483	81.924	0.00298758	81.924	0.00018125		90.1164	-0.000278137
90.1164	-0.000278137	0.00132478	90.1164	0.000646699	90.1164	-2.38551e-05		90.1164	0.0128666	0.00216882	90.1164	0.00262086	90.1164	0.000214563		98.3088	0.00139141
98.3088	0.00139141	0.00139148	98.3088	0.000569838	98.3088	2.11915e-05		98.3088	0.0130987	0.00209893	98.3088	0.00232377	98.3088	0.000225646		106.501	-0.000969289
106.501	-0.000969289	0.00139423	106.501	0.000507088	106.501	-3.80815e-05		106.501	0.00675327	0.00209908	106.501	0.00207906	106.501	9.78861e-05		114.694	8.53355e-05
114.694	8.53355e-05	0.00141802	114.694	0.00045507	114.694	-9.53689e-06		114.694	0.00392302	0.00209734	114.694	0.0018746	114.694	4.28974e-05		122.886	0.00106987
122.886	0.00106987	0.00137556	122.886	0.000411378	122.886	1.69849e-05		122.886	0.00637643	0.00210425	122.886	0.00170169	122.886	9.78972e-05		131.078	-0.000723338
131.078	-0.000723338	0.00135422	131.078	0.000374259	131.078	-2.83113e-05		131.078	0.0066332	0.00214245	131.078	0.00155388	131.078	0.00010637		147.463	0.000881957
147.463	0.000881957	0.00105688	147.463	0.00031483	147.463	1.46284e-05		147.463	0.00589525	0.00173295	147.463	0.00131538	147.463	9.59104e-05		163.848	-0.00094839
163.848	-0.00094839	0.00103115	163.848	0.000269621	163.848	-3.14172e-05		163.848	0.00730115	0.00164775	163.848	0.00113231	163.848	0.000129186		180.233	0.00188781
180.233	0.00188781	0.000986853	180.233	0.000234285	180.233	4.26508e-05		180.233	0.00611994	0.0017436	180.233	0.000988139	180.233	0.000107469		196.618	0.00187091
196.618	0.00187091	0.0010328	196.618	0.000206047	196.618	4.29433e-05		196.618	0.00822421	0.00159407	196.618	0.000872201	196.618	0.000153964		213.002	0.000890187
213.002	0.000890187	0.00100099	213.002	0.000183059	213.002	1.82396e-05		213.002	0.00958645	0.00176451	213.002	0.000777308	213.002	0.000184479		229.387	0.000873515
229.387	0.000873515	0.0010521	229.387	0.000164049	229.387	1.82999e-05		229.387	0.009526	0.00163196	229.387	0.000698471	229.387	0.000184864		245.772	0.00254494
245.772	0.00254494	0.00104372	245.772	0.000148116	245.772	6.18235e-05		245.772	0.00858171	0.00160088	245.772	0.000632125	245.772	0.000166478		262.157	0.00232151
262.157	0.00232151	0.00103573	262.157	0.000134605	262.157	5.64088e-05		262.157	0.00422377	0.00166206	262.157	0.000575663	262.157	7.63977e-05		294.926	0.00123449
294.926	0.00123449	0.000684152	294.926	0.000113025	294.926	2.8927e-05		294.926	0.0077345	0.00125219	294.926	0.000485072	294.926	0.000151815		327.696	0.00224065
327.696	0.00224065	0.000690308	327.696	9.66523e-05	327.696	5.53021e-05		327.696	0.00791646	0.00124956	327.696	0.000415987	327.696	0.000157073		360.465	0.000316682
360.465	0.000316682	0.000689304	360.465	8.38835e-05	360.465	6.00477e-06		360.465	0.0059868	0.00123519	360.465	0.00036188	360.465	0.000117795		393.235	0.000790266
393.235	0.000790266	0.000684158	393.235	7.3698e-05	393.235	1.84831e-05		393.235	0.0064259	0.00129364	393.235	0.000318568	393.235	0.000127898		426.005	-0.000790947
426.005	-0.000790947	0.000715775	426.005	6.54191e-05	426.005	-2.2089e-05		426.005	0.00679301	0.00121754	426.005	0.000283258	426.005	0.000136325		458.774	0.00130531
458.774	0.00130531	0.000691413	458.774	5.8582e-05	458.774	3.21581e-05		458.774	0.00652023	0.00128774	458.774	0.000254022	458.774	0.000131225		491.544	-0.000263383
491.544	-0.000263383	0.00069112	491.544	5.2858e-05	491.544	-8.15708e-06		491.544	0.00748056	0.00126517	491.544	0.000229492	491.544	0.00015185		524.313	0.000375663
524.313	0.000375663	0.000661029	524.313	4.80091e-05	524.313	8.45147e-06		524.313	0.00753978	0.00131858	524.313	0.000208671	524.313	0.000153526		589.853	2.28707e-05
589.853	2.28707e-05	0.000303993	589.853	4.02737e-05	589.853	-4.48892e-07		589.853	0.00529862	0.000543269	589.853	0.000175376	589.853	0.00010729		655.392	0.00107709
655.392	0.00107709	0.000295419	655.392	3.44134e-05	655.392	2.68947e-05		655.392	0.0050648	0.000545913	655.392	0.000150081	655.392	0.000102923		720.931	0.00105076
720.931	0.00105076	0.000268576	720.931	2.98482e-05	720.931	2.63332e-05		720.931	0.00846517	0.000601245	720.931	0.000130333	720.931	0.000174546		786.47	0.00131995
786.47	0.00131995	0.000280627	786.47	2.62101e-05	786.47	3.33705e-05		786.47	0.00665759	0.000456017	786.47	0.000114565	786.47	0.000137022		852.009	0.000941401
852.009	0.000941401	0.000286691	852.009	2.32554e-05	852.009	2.36825e-05		852.009	0.00532889	0.0005298	852.009	0.000101739	852.009	0.000109466		917.548	0.00131519
983.088	0.00167728	0.000256156	983.088	1.87767e-05	983.088	4.27792e-05		983.088	0.00731345	0.000510409	983.088	8.22612e-05	983.088	0.000151434		983.088	0.00167728
1048.63	0.00097164	0.000285895						1048.63	0.0042783	0.000615378						1048.63	0.00097164
1179.71	0.000500677	0						1179.71	0.00729642	0						1179.71	0.000500677
1310.78	0.000467433	0						1310.78	0.00688832	0						1310.78	0.000467433
1441.86	0.000404795	0						1441.86	0.0035111	0						1441.86	0.000404795
1572.94	0.00153285	0						1572.94	0.00618047	0						1572.94	0.00153285
1704.02	0.00103235	0						1704.02	0.0055809	0						1704.02	0.00103235
1835.1	0.000299368	0						1835.1	0.00712282	0						1835.1	0.000299368
1966.18	0.000432762	0						1966.18	0.00544092	0						1966.18	0.000432762
2097.25	0.00109333	0						2097.25	0.0066169	0						2097.25	0.00109333
2359.41	0.000370743	0						2359.41	0.00647197	0						2359.41	0.000370743
2621.57	0.000393802	0						2621.57	0.00579796	0						2621.57	0.000393802
2883.72	0.000351232	0						2883.72	0.00728584	0						2883.72	0.000351232
3145.88	0.000856729	0						3145.88	0.00803176	0						3145.88	0.000856729
3408.04	0.000409889	0						3408.04	0.00577592	0						3408.04	0.000409889
3670.19	0.000540047	0						3670.19	0.00542444	0						3670.19	0.000540047
3932.35	0.000909124	0						3932.35	0.00728868	0						3932.35	0.000909124
4194.51	0.00022623	0						4194.51	0.00636918	0						4194.51	0.00022623
4718.82	0.00110799	0						4718.82	0.00582694	0						4718.82	0.00110799
5243.13	7.17558e-05	0						5243.13	0.00592641	0						5243.13	7.17558e-05
5767.45	0.000318771	0						5767.45	0.0060877	0						5767.45	0.000318771
6291.76	0.000258911	0						6291.76	0.00540481	0						6291.76	0.000258911
6816.07	0.000275628	0						6816.07	0.00393879	0						6816.07	0.000275628
7340.39	0.000611624	0						7340.39	0.00559619	0						7340.39	0.000611624
7864.7	0.000477108	0						7864.7	0.00614105	0						7864.7	0.000477108
8389.01	7.70344e-05	0						8389.01	0.00638571	0						8389.01	7.70344e-05
9437.64	0.000525247	0						9437.64	0.00521101	0						9437.64	0.000525247
10486.3	0.000638995	0						10486.3	0.00472306	0						10486.3	0.000638995
11534.9	0.000658803	0						11534.9	0.00561095	0						11534.9	0.000658803
12583.5	5.74916e-05	0						12583.5	0.00554341	0						12583.5	5.74916e-05
13632.1	0.0001835	0						13632.1	0.00510805	0						13632.1	0.0001835
14680.8	0.00036036	0						14680.8	0.00503962	0						14680.8	0.00036036
15729.4	0.000286343	0						15729.4	0.00496361	0						15729.4	0.000286343
16778	4.8258e-05	0						16778	0.00530232	0						16778	4.8258e-05
18875.3	0.000610123	0						18875.3	0.00340985	0						18875.3	0.000610123
20972.5	0.000578452	0						20972.5	0.00289361	0						20972.5	0.000578452
23069.8	-9.53095e-05	0						23069.8	0.00360115	0						23069.8	-9.53095e-05
25167	-0.000231359	0						25167	0.00349642	0						25167	-0.000231359
27264.3	-0.000403898	0						27264.3	0.00350203	0						27264.3	-0.000403898
29361.6	8.79949e-05	0						29361.6	0.0027689	0						29361.6	8.79949e-05
31458.8	-0.000215567	0						31458.8	0.00340962	0						31458.8	-0.000215567
33556.1	-0.000357827	0						33556.1	0.00295495	0						33556.1	-0.000357827

## Sheet: Figure S3
	Batch 1				Batch 2
RNA conc [uM]	Diffusivity [um2/s]	Standard deviation		RNA [uM]	Diffusivity [um2/s]	Standard deviation
0	82	3.60555		0	81.2667	10.0947
1	81.25	1.06066		2.5	62	6.78823
2.5	71	3.40441		5	29.1	0.141421
3.5	57.7333	6.56227		7.5	28.4967	3.87234
4	60.6	4.67761		10	26.8	0.9
4.5	24.9	0.964365		15	30.6	0.8544
5.5	31.7333	1.13725
7.5	29.4	1.21655
8	30.2	0.360555
10	30.5	0.71

## Sheet: Figure S4
Figure S4A							Figure S4B
T1 P2 R1 Correlation Channel 1		T1 P2 R1 Fit Channel 1		T1 P2 R1 Residuals Channel 1			T1 P2 R1 Correlation Channel 1		T1 P2 R1 Fit Channel 1		T1 P2 R1 Residuals Channel 1
Time [ms]	Correlation Channel 1	Time [ms]	Fit Channel 1	Time [ms]	Residuals Channel 1		Time [ms]	Correlation Channel 1	Time [ms]	Fit Channel 1	Time [ms]	Residuals Channel 1
0.00100005	1.19304	0.00100005	1.0364	0.00100005	0.0197836		0.00100005	1.19304	0.020001	0.94264	0.020001	0.00724901
0.0020001	0.98523	0.0020001	1.03166	0.0020001	-0.00586432		0.0020001	0.98523	0.0220011	0.935357	0.0220011	0.00721807
0.00300015	1.00758	0.00300015	1.02698	0.00300015	-0.0024496		0.00300015	1.00758	0.0240012	0.928199	0.0240012	-0.00418887
0.00400019	1.0844	0.00400019	1.02234	0.00400019	0.00783756		0.00400019	1.0844	0.0260013	0.921163	0.0260013	-0.0118357
0.00500024	0.995572	0.00500024	1.01775	0.00500024	-0.00280042		0.00500024	0.995572	0.0280014	0.914245	0.0280014	-0.000783702
0.00600029	1.03328	0.00600029	1.0132	0.00600029	0.0025366		0.00600029	1.03328	0.0300015	0.907443	0.0300015	0.00418687
0.00700034	0.986082	0.00700034	1.00869	0.00700034	-0.00285538		0.00700034	0.986082	0.0320016	0.900753	0.0320016	-0.000453075
0.00800039	1.07211	0.00800039	1.00423	0.00800039	0.0085736		0.00800039	1.07211	0.0360017	0.887699	0.0360017	-0.00378179
0.00900044	0.956752	0.00900044	0.999809	0.00900044	-0.00543777		0.00900044	0.956752	0.0400019	0.87506	0.0400019	0.00320389
0.0100005	1.0101	0.0100005	0.995431	0.0100005	0.00185219		0.0100005	1.0101	0.0440021	0.862816	0.0440021	0.00195625
0.0110005	0.977974	0.0110005	0.991095	0.0110005	-0.00165712		0.0110005	0.977974	0.0480023	0.850946	0.0480023	-0.00140082
0.0120006	0.99083	0.0120006	0.986801	0.0120006	0.000508888		0.0120006	0.99083	0.0520025	0.839433	0.0520025	-0.00413983
0.0130006	0.988316	0.0130006	0.982546	0.0130006	0.000728675		0.0130006	0.988316	0.0560027	0.828259	0.0560027	-0.00188122
0.0140007	0.984406	0.0140007	0.978332	0.0140007	0.000767027		0.0140007	0.984406	0.0600029	0.81741	0.0600029	0.000963497
0.0150007	0.998099	0.0150007	0.974157	0.0150007	0.00302372		0.0150007	0.998099	0.0640031	0.80687	0.0640031	0.0029851
0.0160008	0.986088	0.0160008	0.970021	0.0160008	0.00202913		0.0160008	0.986088	0.0720035	0.786661	0.0720035	0.000826973
0.0180009	0.920709	0.0180009	0.961864	0.0180009	-0.00519763		0.0180009	0.920709	0.0800039	0.767532	0.0800039	0.00219994
0.020001	1.00004	0.020001	0.953857	0.020001	0.00583239		0.020001	1.00004	0.0880043	0.749393	0.0880043	-0.00155938
0.0220011	0.99251	0.0220011	0.945996	0.0220011	0.00587446		0.0220011	0.99251	0.0960047	0.732165	0.0960047	-0.00138745
0.0240012	0.895031	0.0240012	0.938276	0.0240012	-0.00546159		0.0240012	0.895031	0.104005	0.715775	0.104005	-0.00245478
0.0260013	0.827446	0.0260013	0.930695	0.0260013	-0.0130396		0.0260013	0.827446	0.112005	0.70016	0.112005	-0.000378028
0.0280014	0.90804	0.0280014	0.923249	0.0280014	-0.00192085		0.0280014	0.90804	0.120006	0.685263	0.120006	0.00179765
0.0300015	0.940595	0.0300015	0.915935	0.0300015	0.00311443		0.0300015	0.940595	0.128006	0.671033	0.128006	0.000162875
0.0320016	0.897166	0.0320016	0.908748	0.0320016	-0.00146279		0.0320016	0.897166	0.144007	0.644391	0.144007	0.00251574
0.0360017	0.857755	0.0360017	0.894747	0.0360017	-0.00467194		0.0360017	0.857755	0.160008	0.619912	0.160008	-0.000146664
0.0400019	0.900429	0.0400019	0.881222	0.0400019	0.00242569		0.0400019	0.900429	0.176009	0.597328	0.176009	0.00154007
0.0440021	0.878305	0.0440021	0.868149	0.0440021	0.00128268		0.0440021	0.878305	0.192009	0.576417	0.192009	-0.00245082
0.0480023	0.839854	0.0480023	0.855506	0.0480023	-0.00197677		0.0480023	0.839854	0.20801	0.556989	0.20801	0.00117684
0.0520025	0.806653	0.0520025	0.843274	0.0520025	-0.00462491		0.0520025	0.806653	0.224011	0.538885	0.224011	0.00178396
0.0560027	0.813364	0.0560027	0.831432	0.0560027	-0.00228185		0.0560027	0.813364	0.240012	0.521966	0.240012	-0.000927576
0.0600029	0.825039	0.0600029	0.819962	0.0600029	0.000641205		0.0600029	0.825039	0.256012	0.506116	0.256012	-0.000204257
0.0640031	0.830506	0.0640031	0.808848	0.0640031	0.00273531		0.0640031	0.830506	0.288014	0.477223	0.288014	-0.00125813
0.0720035	0.793209	0.0720035	0.78762	0.0720035	0.000705896		0.0720035	0.793209	0.320016	0.451531	0.320016	-0.00160444
0.0800039	0.784952	0.0800039	0.767629	0.0800039	0.00218772		0.0800039	0.784952	0.352017	0.428516	0.352017	0.00120269
0.0880043	0.737046	0.0880043	0.748769	0.0880043	-0.00148048		0.0880043	0.737046	0.384019	0.407767	0.384019	-0.000514059
0.0960047	0.721179	0.0960047	0.730943	0.0960047	-0.00123314		0.0960047	0.721179	0.41602	0.388955	0.41602	0.000469385
0.104005	0.696337	0.104005	0.714066	0.104005	-0.00223896		0.104005	0.696337	0.448022	0.371813	0.448022	-2.18978e-05
0.112005	0.697167	0.112005	0.698061	0.112005	-0.000112914		0.112005	0.697167	0.480023	0.356123	0.480023	0.000149924
0.120006	0.699497	0.120006	0.682858	0.120006	0.00210137		0.120006	0.699497	0.512025	0.341701	0.512025	-0.00177944
0.128006	0.672323	0.128006	0.668396	0.128006	0.000495883		0.128006	0.672323	0.576028	0.316085	0.576028	-0.00130043
0.144007	0.664311	0.144007	0.641474	0.144007	0.0028842		0.144007	0.664311	0.640031	0.29401	0.640031	-0.000254148
0.160008	0.618751	0.160008	0.616904	0.160008	0.000233189		0.160008	0.618751	0.704034	0.274777	0.704034	0.00123667
0.176009	0.609523	0.176009	0.594368	0.176009	0.00191391		0.176009	0.609523	0.768037	0.257863	0.768037	8.15212e-05
0.192009	0.557011	0.192009	0.573601	0.192009	-0.00209523		0.192009	0.557011	0.83204	0.242868	0.83204	0.000315455
0.20801	0.566307	0.20801	0.554383	0.20801	0.00150594		0.20801	0.566307	0.896043	0.229479	0.896043	0.000307327
0.224011	0.55301	0.224011	0.536529	0.224011	0.00208141		0.224011	0.55301	0.960047	0.217448	0.960047	-0.000539173
0.240012	0.514622	0.240012	0.519885	0.240012	-0.000664677		0.240012	0.514622	1.02405	0.206578	1.02405	0.000528323
0.256012	0.504499	0.256012	0.504318	0.256012	2.2917e-05		0.256012	0.504499	1.15206	0.187704	1.15206	-0.000467253
0.288014	0.467261	0.288014	0.475982	0.288014	-0.00110135		0.288014	0.467261	1.28006	0.171876	1.28006	0.000624557
0.320016	0.438826	0.320016	0.450799	0.320016	-0.00151208		0.320016	0.438826	1.40807	0.158409	1.40807	3.18163e-05
0.352017	0.438039	0.352017	0.428227	0.352017	0.0012392		0.352017	0.438039	1.53607	0.146812	1.53607	0.000533201
0.384019	0.403697	0.384019	0.407847	0.384019	-0.000524146		0.384019	0.403697	1.66408	0.136721	1.66408	8.44914e-05
0.41602	0.392672	0.41602	0.389334	0.41602	0.000421558		0.41602	0.392672	1.79209	0.127861	1.79209	0.000310028
0.448022	0.37164	0.448022	0.372428	0.448022	-9.94833e-05		0.448022	0.37164	1.92009	0.120019	1.92009	0.00106341
0.480023	0.35731	0.480023	0.356918	0.480023	4.94999e-05		0.480023	0.35731	2.0481	0.113032	2.0481	0.000863779
0.512025	0.327612	0.512025	0.342631	0.512025	-0.00189686		0.512025	0.327612	2.30411	0.101117	2.30411	0.000371643
0.576028	0.305789	0.576028	0.317176	0.576028	-0.00143818		0.576028	0.305789	2.56012	0.0913387	2.56012	7.61451e-05
0.640031	0.291998	0.640031	0.29516	0.640031	-0.000399336		0.640031	0.291998	2.81614	0.0831734	2.81614	-0.000959723
0.704034	0.284569	0.704034	0.275921	0.704034	0.0010922		0.704034	0.284569	3.07215	0.0762558	3.07215	0.00020395
0.768037	0.258509	0.768037	0.258963	0.768037	-5.73077e-05		0.768037	0.258509	3.32816	0.0703228	3.32816	-0.00011442
0.83204	0.245366	0.83204	0.2439	0.83204	0.000185068		0.83204	0.245366	3.58417	0.0651807	3.58417	9.95772e-05
0.896043	0.231912	0.896043	0.230433	0.896043	0.000186808		0.896043	0.231912	3.84019	0.060683	3.84019	-0.00062507
0.960047	0.213179	0.960047	0.21832	0.960047	-0.000649262		0.960047	0.213179	4.0962	0.0567175	4.0962	-0.000467879
1.02405	0.210762	1.02405	0.207367	1.02405	0.000428688		1.02405	0.210762	4.60822	0.0500502	4.60822	0.000520432
1.15206	0.184005	1.15206	0.188336	1.15206	-0.000547062		1.15206	0.184005	5.12025	0.0446697	5.12025	0.000149753
1.28006	0.176821	1.28006	0.172369	1.28006	0.000562317		1.28006	0.176821	5.63227	0.0402419	5.63227	0.000252256
1.40807	0.158661	1.40807	0.158783	1.40807	-1.53203e-05		1.40807	0.158661	6.1443	0.0365389	6.1443	-0.000537632
1.53607	0.151034	1.53607	0.147084	1.53607	0.000498868		1.53607	0.151034	6.65632	0.0333997	6.65632	-9.70722e-05
1.66408	0.13739	1.66408	0.136908	1.66408	6.09496e-05		1.66408	0.13739	7.16835	0.0307073	7.16835	-0.000732045
1.79209	0.130315	1.79209	0.127975	1.79209	0.000295568		1.79209	0.130315	7.68037	0.0283748	7.68037	-0.000539941
1.92009	0.12844	1.92009	0.120073	1.92009	0.0010566		1.92009	0.12844	8.1924	0.0263364	8.1924	-0.000708943
2.0481	0.119871	2.0481	0.113035	2.0481	0.000863423		2.0481	0.119871	9.21645	0.0229493	9.21645	-0.000292893
2.30411	0.10406	2.30411	0.10104	2.30411	0.00038139		2.30411	0.10406	10.2405	0.0202549	10.2405	0.000335307
2.56012	0.0919416	2.56012	0.0912035	2.56012	9.32219e-05		2.56012	0.0919416	11.2645	0.0180657	11.2645	2.74358e-06
2.81614	0.0755743	2.81614	0.0829956	2.81614	-0.00093726		2.81614	0.0755743	12.2886	0.0162557	12.2886	0.000198719
3.07215	0.0778707	3.07215	0.0760462	3.07215	0.000230419		3.07215	0.0778707	13.3126	0.0147372	13.3126	0.000435595
3.32816	0.0694168	3.32816	0.0700894	3.32816	-8.49401e-05		3.32816	0.0694168	14.3367	0.0134471	14.3367	0.000649409
3.58417	0.0659691	3.58417	0.0649292	3.58417	0.000131337		3.58417	0.0659691	15.3607	0.0123394	15.3607	2.59252e-05
3.84019	0.0557337	3.84019	0.0604178	3.84019	-0.000591572		3.84019	0.0557337	16.3848	0.0113791	16.3848	3.9772e-05
4.0962	0.0530128	4.0962	0.0564418	4.0962	-0.000433052		4.0962	0.0530128	18.4329	0.009801	18.4329	-0.0001144
4.60822	0.0541711	4.60822	0.0497603	4.60822	0.000557051		4.60822	0.0541711	20.481	0.00856241	20.481	-0.000145685
5.12025	0.0458554	5.12025	0.0443716	5.12025	0.000187395		5.12025	0.0458554	22.5291	0.00756809	22.5291	-0.000119432
5.63227	0.0422393	5.63227	0.0399396	5.63227	0.000290438		5.63227	0.0422393	24.5772	0.00675483	24.5772	0.000449152
6.1443	0.0322819	6.1443	0.0362349	6.1443	-0.000499229		6.1443	0.0322819	26.6253	0.00607919	26.6253	-0.000630896
6.65632	0.032631	6.65632	0.0330955	6.65632	-5.86627e-05		6.65632	0.032631	28.6734	0.00551033	28.6734	-0.000401089
7.16835	0.0249109	7.16835	0.0304043	7.16835	-0.000693778		7.16835	0.0249109	30.7215	0.00502585	30.7215	-1.15785e-05
7.68037	0.0240995	7.68037	0.0280738	7.68037	-0.000501924		7.68037	0.0240995	32.7696	0.00460907	32.7696	-0.000748483
8.1924	0.0207229	8.1924	0.0260379	8.1924	-0.000671251		8.1924	0.0207229	36.8658	0.00393095	36.8658	0.000469879
9.21645	0.0206301	9.21645	0.0226572	9.21645	-0.000256007		9.21645	0.0206301	40.962	0.00340522	40.962	-0.000270663
10.2405	0.0229099	10.2405	0.0199702	10.2405	0.000371264		10.2405	0.0229099	45.0582	0.00298769	45.0582	-0.000426026
11.2645	0.0180874	11.2645	0.0177889	11.2645	3.77074e-05		11.2645	0.0180874	49.1544	0.00264942	49.1544	-0.000326982
12.2886	0.0178292	12.2886	0.015987	12.2886	0.000232663		12.2886	0.0178292	53.2506	0.00237076	53.2506	0.000240295
13.3126	0.0181863	13.3126	0.0144765	13.3126	0.000468514		13.3126	0.0181863	57.3468	0.00213792	57.3468	0.000614596
14.3367	0.0185892	14.3367	0.0131945	14.3367	0.000681314		14.3367	0.0185892	61.443	0.00194098	61.443	3.09089e-05
15.3607	0.0125447	15.3607	0.0120946	15.3607	5.68349e-05		15.3607	0.0125447	65.5392	0.00177262	65.5392	-0.000106042
16.3848	0.0116941	16.3848	0.0111421	16.3848	6.97126e-05		16.3848	0.0116941	73.7316	0.00150091	73.7316	-0.000285354
18.4329	0.00889517	18.4329	0.00957854	18.4329	-8.63057e-05		18.4329	0.00889517	81.924	0.00129229	81.924	-1.13935e-05
20.481	0.00740886	20.481	0.00835353	20.481	-0.000119306		20.481	0.00740886	90.1164	0.00112797	90.1164	5.46668e-05
22.5291	0.00662241	22.5291	0.00737173	22.5291	-9.46342e-05		22.5291	0.00662241	98.3088	0.000995799	98.3088	-0.000133643
24.5772	0.0103113	24.5772	0.00656999	24.5772	0.000472496		24.5772	0.0103113	106.501	0.000887596	106.501	4.9602e-05
26.6253	0.0010837	26.6253	0.00590492	26.6253	-0.000608887		26.6253	0.0010837	114.694	0.000797685	114.694	-0.000350229
28.6734	0.00233447	28.6734	0.00534576	28.6734	-0.000380305		28.6734	0.00233447	122.886	0.000722006	122.886	-0.000705021
30.7215	0.00493417	30.7215	0.00487019	30.7215	8.08035e-06		30.7215	0.00493417	131.078	0.000657591	131.078	-3.11471e-05
32.7696	-0.00131749	32.7696	0.0044616	32.7696	-0.000729859		32.7696	-0.00131749	147.463	0.000554218	147.463	-0.000607513
36.8658	0.00765149	36.8658	0.00379798	36.8658	0.000486672		36.8658	0.00765149	163.848	0.000475365	163.848	-0.000114511
40.962	0.00126209	40.962	0.00328462	40.962	-0.000255432		40.962	0.00126209	180.233	0.000413595	180.233	-0.000343939
45.0582	-0.000385627	45.0582	0.00287772	45.0582	-0.000412138		45.0582	-0.000385627	196.618	0.000364139	196.618	-0.000139901
49.1544	6.03486e-05	49.1544	0.00254864	49.1544	-0.000314255		49.1544	6.03486e-05	213.002	0.000323812	213.002	0.000149301
53.2506	0.00427344	53.2506	0.002278	53.2506	0.00025201		53.2506	0.00427344	229.387	0.000290418	229.387	0.000152849
57.3468	0.00700435	57.3468	0.00205219	57.3468	0.000625424		57.3468	0.00700435	245.772	0.000262396	245.772	0.000419071
61.443	0.00218572	61.443	0.00186144	61.443	4.09543e-05		61.443	0.00218572	262.157	0.000238608	262.157	0.000160415
65.5392	0.000932964	65.5392	0.00169857	65.5392	-9.66911e-05		65.5392	0.000932964	294.926	0.000200561	294.926	-0.000195268
73.7316	-0.000758553	73.7316	0.00143615	73.7316	-0.000277176		73.7316	-0.000758553	327.696	0.000171652	327.696	0.000297774
81.924	0.00120208	81.924	0.00123504	81.924	-4.16332e-06		81.924	0.00120208	360.465	0.000149078	360.465	-0.00022104
90.1164	0.00156083	90.1164	0.0010769	90.1164	6.11173e-05		90.1164	0.00156083	393.235	0.000131052	393.235	-0.000242504
98.3088	-6.24011e-05	98.3088	0.000949869	98.3088	-0.000127843		98.3088	-6.24011e-05	426.005	0.000116388	426.005	3.18693e-05
106.501	0.00128035	106.501	0.000846007	106.501	5.48545e-05		106.501	0.00128035	458.774	0.000104268	458.774	1.50265e-05
114.694	-0.00197546	114.694	0.000759795	114.694	-0.000345444		114.694	-0.00197546	491.544	9.41152e-05	491.544	-6.95052e-05
122.886	-0.00486041	122.886	0.000687301	122.886	-0.000700638		122.886	-0.00486041	524.313	8.55093e-05	524.313	-0.000163943
131.078	0.000410966	131.078	0.000625649	131.078	-2.7113e-05		131.078	0.000410966	589.853	7.17708e-05	589.853	-2.99022e-05
147.463	-0.00425612	147.463	0.000526819	147.463	-0.000604052		147.463	-0.00425612	655.392	6.13541e-05	655.392	-4.84143e-05
163.848	-0.000431343	163.848	0.000451529	163.848	-0.000111501		163.848	-0.000431343	720.931	5.32342e-05	720.931	-0.000182273
180.233	-0.00230974	180.233	0.000392612	180.233	-0.000341289		180.233	-0.00230974	786.47	4.67597e-05	786.47	-0.000172921
196.618	-0.000743606	196.618	0.000345482	196.618	-0.000137544		196.618	-0.000743606	852.009	4.1499e-05	852.009	8.70138e-05
213.002	0.00150599	213.002	0.000307082	213.002	0.000151414		213.002	0.00150599	917.548	3.71557e-05	917.548	0.00013077
229.387	0.00150069	229.387	0.000275306	229.387	0.000154758		229.387	0.00150069	983.088	3.35205e-05	983.088	-1.97732e-05
245.772	0.00358063	245.772	0.000248655	245.772	0.000420806		245.772	0.00358063
262.157	0.00150879	262.157	0.000226044	262.157	0.000162002		262.157	0.00150879
294.926	-0.00134559	294.926	0.000189903	294.926	-0.000193922		294.926	-0.00134559
327.696	0.00252945	327.696	0.000162463	327.696	0.000298934		327.696	0.00252945
360.465	-0.00160114	360.465	0.000141049	360.465	-0.000220026		360.465	-0.00160114
393.235	-0.00178911	393.235	0.000123958	393.235	-0.000241608		393.235	-0.00178911
426.005	0.000368732	426.005	0.00011006	426.005	3.26685e-05		426.005	0.000368732
458.774	0.000223249	458.774	9.85786e-05	458.774	1.5745e-05		458.774	0.000223249
491.544	-0.000456233	491.544	8.8963e-05	491.544	-6.88546e-05		491.544	-0.000456233
524.313	-0.00121261	524.313	8.08151e-05	524.313	-0.00016335		524.313	-0.00121261
589.853	-0.000164997	589.853	6.78122e-05	589.853	-2.94022e-05		589.853	-0.000164997
655.392	-0.000321994	655.392	5.79573e-05	655.392	-4.79853e-05		655.392	-0.000321994
720.931	-0.00139002	720.931	5.02778e-05	720.931	-0.0001819		720.931	-0.00139002
786.47	-0.00132245	786.47	4.41562e-05	786.47	-0.000172592		786.47	-0.00132245
852.009	0.000730482	852.009	3.91834e-05	852.009	8.73063e-05		852.009	0.000730482
917.548	0.00107261	917.548	3.50785e-05	917.548	0.000131033		917.548	0.00107261
983.088	-0.000123045	983.088	3.16435e-05	983.088	-1.95361e-05		983.088	-0.000123045
1048.63	-0.000390007						1048.63	-0.000390007
1179.71	-0.00152114						1179.71	-0.00152114
1310.78	0.0013988						1310.78	0.0013988
1441.86	-0.00145817						1441.86	-0.00145817
1572.94	-0.000793291						1572.94	-0.000793291
1704.02	0.000878396						1704.02	0.000878396
1835.1	-0.000730653						1835.1	-0.000730653
1966.18	-0.000181782						1966.18	-0.000181782
2097.25	-0.00132679						2097.25	-0.00132679
2359.41	-0.0001919						2359.41	-0.0001919
2621.57	0.000494022						2621.57	0.000494022
2883.72	-0.000786036						2883.72	-0.000786036
3145.88	-0.00188142						3145.88	-0.00188142
3408.04	0.00105791						3408.04	0.00105791
3670.19	-0.00129875						3670.19	-0.00129875
3932.35	-0.000683447						3932.35	-0.000683447
4194.51	0.00148947						4194.51	0.00148947

[truncated: 5 more sheets: Figure S5, Figure S6, Figure S7, Figure S8, Figure S9]
